# Supplementary material for: Joint learning improves protein abundance prediction in cancers
Source: BMC Biol. 2019 Dec 23;17:107. doi: 10.1186/s12915-019-0730-9 (PMC6929375; doi:10.1186/s12915-019-0730-9)
Supplement: Supplementary file 2 — Additional file 2: Supplementary Tables. Table S1. The five-fold Pearson’s correlations of the generic, gene-specific and trans-tissue models. Table S2. The five-fold correlations of models using different numbers of features. Table S3. The weighting ratios to stack the generic, gene-specific and trans-tissue models and the corresponding prediction correlations in breast. Table S4. The weighting ratios to stack the generic, gene-specific and trans-tissue models and the corresponding prediction correlations in ovary. Table S5. The five-fold correlations of models using different numbers of samples. Table S6. The correlations and RMSEs across 32 overlapping ovarian cancer samples measured at both JHU and PNNL. Table S7. The correlations and RMSEs of our predictions on the held-out testing dataset of 82 ovarian cancer samples during the NCI-CPTAC DREAM challenge. Table S8. The feature importance of all genes in breast. Table S9. The feature importance of all genes in ovary. Table S10. The list of driver genes and their clusters in the breast functional network. Table S11. The list of driver genes and their clusters in the ovary functional network. [file 12915_2019_730_MOESM2_ESM.xls]

## Sheet: Table S1
breast	generic	gene-specific	trans-tissue
cross-validation1	0.362407	0.407956	0.412991
cross-validation2	0.348487	0.369748	0.376803
cross-validation3	0.371175	0.396478	0.404058
cross-validation4	0.369883	0.420372	0.423377
cross-validation5	0.401517	0.419552	0.427142
ovary	generic	gene-specific	trans-tissue
cross-validation1	0.376555	0.427776	0.4341
cross-validation2	0.413068	0.469879	0.477618
cross-validation3	0.40159	0.458895	0.467863
cross-validation4	0.4302	0.490648	0.498345
cross-validation5	0.398251	0.444195	0.44934

## Sheet: Table S2
Breast	top10	top100	top1000	GO	all
cross-validation1	0.169796	0.185142	0.246625	0.264104	0.293333
cross-validation2	0.109627	0.148784	0.192388	0.186267	0.222684
cross-validation3	0.139162	0.168818	0.220599	0.225894	0.251755
cross-validation4	0.121197	0.176048	0.248773	0.276759	0.306319
cross-validation5	0.100674	0.145678	0.211806	0.23346	0.261597
Ovary	top10	top100	top1000	GO	all
cross-validation1	0.0460996	0.131685	0.236525	0.274375	0.33736
cross-validation2	0.0772087	0.179123	0.264434	0.310548	0.36571
cross-validation3	0.107319	0.183963	0.278781	0.311973	0.371727
cross-validation4	0.11038	0.194501	0.282318	0.317541	0.378889
cross-validation5	0.0522464	0.162554	0.238321	0.282163	0.335905

## Sheet: Table S3
10_0_0
0.362407
0.348487
0.371175
0.369883
0.401517
9_0_1
0.366456
0.352171
0.375086
0.376205
0.404191
9_1_0
0.366545
0.351746
0.374792
0.376549
0.404125
8_0_2
0.371305
0.356198
0.379269
0.382906
0.40726
8_1_1
0.371438
0.355811
0.379037
0.38337
0.407227
8_2_0
0.371511
0.355306
0.378668
0.383606
0.407069
7_0_3
0.377132
0.360565
0.38379
0.389696
0.410845
7_1_2
0.377296
0.360232
0.383606
0.390358
0.410854
7_2_1
0.377386
0.35975
0.383284
0.390714
0.41072
7_3_0
0.37738
0.359128
0.382796
0.390737
0.410418
6_0_4
0.384019
0.365103
0.388807
0.396462
0.415006
6_1_3
0.384219
0.364871
0.388708
0.397351
0.41508
6_2_2
0.384319
0.364446
0.388393
0.397899
0.414973
6_3_1
0.3843
0.363831
0.387893
0.398049
0.414665
6_4_0
0.384144
0.36304
0.387207
0.397828
0.414129
5_0_5
0.391862
0.369542
0.394187
0.403092
0.41957
5_1_4
0.392163
0.369492
0.394187
0.404227
0.419749
5_2_3
0.392312
0.369186
0.393916
0.405006
0.419692
5_3_2
0.392296
0.368623
0.393407
0.405366
0.419378
5_4_1
0.392096
0.367817
0.392676
0.405293
0.418783
5_5_0
0.391698
0.366778
0.391709
0.404829
0.417871
4_0_6
0.400148
0.373462
0.399398
0.40948
0.423852
4_1_5
0.400688
0.373678
0.399601
0.410928
0.424233
4_2_4
0.400992
0.373577
0.399459
0.411998
0.424311
4_3_3
0.401047
0.373139
0.398985
0.412627
0.424051
4_4_2
0.400837
0.372366
0.398196
0.412779
0.423416
4_5_1
0.400329
0.371266
0.397098
0.412459
0.422372
4_6_0
0.399507
0.369842
0.395688
0.411705
0.420961
3_0_7
0.407875
0.376019
0.403243
0.415358
0.426477
3_1_6
0.408774
0.376599
0.403773
0.417249
0.427179
3_2_5
0.409342
0.376791
0.403867
0.418721
0.427484
3_3_4
0.409548
0.376551
0.403509
0.419705
0.42733
3_4_3
0.409362
0.375858
0.402697
0.420146
0.426662
3_5_2
0.408743
0.374701
0.401431
0.420016
0.425466
3_6_1
0.407659
0.373073
0.399713
0.419311
0.423767
3_7_0
0.406099
0.370961
0.397539
0.418046
0.421529
2_0_8
0.412554
0.374604
0.402556
0.419077
0.424049
2_1_7
0.413956
0.375704
0.403579
0.42168
0.425224
2_2_6
0.414882
0.376292
0.404027
0.423764
0.425861
2_3_5
0.415284
0.376299
0.403849
0.425239
0.425868
2_4_4
0.415116
0.375669
0.403008
0.426021
0.425165
2_5_3
0.414314
0.37436
0.401478
0.42604
0.423727
2_6_2
0.41282
0.372331
0.399243
0.425244
0.42152
2_7_1
0.410595
0.36954
0.396284
0.423595
0.418483
2_8_0
0.407619
0.365945
0.392569
0.421063
0.414561
1_0_9
0.404457
0.358266
0.386191
0.411712
0.405223
1_1_8
0.406583
0.360131
0.387847
0.415529
0.407027
1_2_7
0.407985
0.361225
0.388685
0.41858
0.408052
1_3_6
0.408572
0.361426
0.388602
0.420714
0.408164
1_4_5
0.408247
0.360618
0.387502
0.42178
0.407235
1_5_4
0.406908
0.358697
0.3853
0.421631
0.405159
1_6_3
0.40445
0.355565
0.381919
0.420137
0.401817
1_7_2
0.400789
0.351134
0.377296
0.417187
0.397101
1_8_1
0.395865
0.345324
0.371369
0.412689
0.390915
1_9_0
0.389645
0.338079
0.364092
0.406585
0.383185
0_0_10
0.338375
0.277693
0.30819
0.343789
0.320449
0_1_9
0.340467
0.279375
0.309666
0.348368
0.321967
0_2_8
0.341513
0.279953
0.309986
0.351762
0.322387
0_3_7
0.341315
0.279178
0.308938
0.353651
0.321467
0_4_6
0.339687
0.276827
0.306329
0.353753
0.318994
0_5_5
0.336455
0.272701
0.301979
0.351809
0.31475
0_6_4
0.331466
0.266637
0.295749
0.347575
0.30852
0_7_3
0.324615
0.258532
0.28755
0.340872
0.300123
0_8_2
0.315884
0.248388
0.277371
0.331639
0.289449
0_9_1
0.305372
0.23634
0.265334
0.319999
0.276511
0_10_0
0.293333
0.222684
0.251755
0.306319
0.261597

## Sheet: Table S4
10_0_0
0.376555
0.413068
0.40159
0.4302
0.398251
9_0_1
0.385113
0.425189
0.409692
0.441037
0.40574
9_1_0
0.384692
0.424119
0.408972
0.440425
0.405654
8_0_2
0.394205
0.436945
0.418393
0.452307
0.413946
8_1_1
0.393971
0.436394
0.417839
0.451895
0.414088
8_2_0
0.393284
0.43497
0.416815
0.450863
0.413664
7_0_3
0.402878
0.44693
0.427457
0.462734
0.421795
7_1_2
0.40305
0.447058
0.42721
0.462856
0.422368
7_2_1
0.402629
0.446193
0.426382
0.462138
0.422266
7_3_0
0.40156
0.444442
0.425066
0.46069
0.421471
6_0_4
0.41068
0.455005
0.436538
0.47182
0.428757
6_1_3
0.411272
0.455795
0.436681
0.47245
0.429792
6_2_2
0.411286
0.455608
0.436194
0.472235
0.430156
6_3_1
0.410589
0.454396
0.435064
0.471178
0.429737
6_4_0
0.40912
0.452331
0.433405
0.469364
0.428573
5_0_5
0.41741
0.461395
0.445335
0.47949
0.434556
5_1_4
0.418395
0.462758
0.445924
0.480621
0.436027
5_2_3
0.418834
0.463232
0.445855
0.48091
0.436854
5_3_2
0.418602
0.462667
0.445061
0.480352
0.436931
5_4_1
0.417597
0.461122
0.443581
0.478968
0.43614
5_5_0
0.41579
0.458783
0.441489
0.476811
0.434675
4_0_6
0.42308
0.466496
0.453559
0.485886
0.439145
4_1_5
0.424464
0.468333
0.454673
0.487526
0.440984
4_2_4
0.425287
0.469384
0.45508
0.488323
0.44223
4_3_3
0.425477
0.469474
0.454724
0.488251
0.442768
4_4_2
0.42493
0.468531
0.45357
0.487358
0.442482
4_5_1
0.42359
0.466675
0.451667
0.485647
0.441388
4_6_0
0.421478
0.464083
0.44908
0.483163
0.439606
3_0_7
0.42771
0.470538
0.460963
0.491213
0.442447
3_1_6
0.429548
0.47285
0.462681
0.493388
0.444687
3_2_5
0.430806
0.474419
0.463656
0.494756
0.446318
3_3_4
0.431394
0.475113
0.463816
0.495213
0.447277
3_4_3
0.43124
0.474824
0.463116
0.494781
0.447459
3_5_2
0.4303
0.473515
0.461532
0.493523
0.446795
3_6_1
0.428563
0.471292
0.459108
0.491415
0.445341
3_7_0
0.426067
0.468344
0.455939
0.488515
0.443169
2_0_8
0.43069
0.472799
0.466995
0.495034
0.44345
2_1_7
0.433182
0.47584
0.469525
0.497945
0.446387
2_2_6
0.435021
0.47808
0.471237
0.500015
0.448618
2_3_5
0.436133
0.479408
0.472045
0.501143
0.450066
2_4_4
0.436429
0.47973
0.471886
0.501269
0.450685
2_5_3
0.435847
0.478975
0.470715
0.500395
0.450416
2_6_2
0.434359
0.477136
0.468504
0.498578
0.449234
2_7_1
0.431975
0.474273
0.465291
0.495744
0.447165
2_8_0
0.428732
0.470539
0.461176
0.491952
0.444259
1_0_9
0.427181
0.467303
0.467247
0.492146
0.436128
1_1_8
0.430986
0.471877
0.471287
0.496551
0.440509
1_2_7
0.433938
0.475434
0.474328
0.499891
0.443979
1_3_6
0.435932
0.477821
0.476232
0.502032
0.446438
1_4_5
0.436862
0.478917
0.476871
0.502884
0.447765
1_5_4
0.43663
0.478615
0.476142
0.502358
0.44786
1_6_3
0.435165
0.476849
0.473959
0.500377
0.446688
1_7_2
0.432419
0.473604
0.47026
0.496935
0.444227
1_8_1
0.428359
0.468883
0.465061
0.491971
0.440427
1_9_0
0.422977
0.462715
0.458447
0.485539
0.435308
0_0_10
0.367084
0.397044
0.410478
0.419056
0.361325
0_1_9
0.372298
0.40319
0.416339
0.424901
0.367179
0_2_8
0.376259
0.407982
0.420733
0.429154
0.371781
0_3_7
0.378698
0.411069
0.423319
0.431514
0.37486
0_4_6
0.379371
0.412137
0.423793
0.4317
0.37614
0_5_5
0.378046
0.410898
0.421855
0.429467
0.375357
0_6_4
0.374534
0.407082
0.41724
0.424614
0.372296
0_7_3
0.368689
0.400546
0.409852
0.417049
0.366833
0_8_2
0.360444
0.391373
0.399675
0.406771
0.358986
0_9_1
0.349966
0.379679
0.386834
0.393907
0.348512
0_10_0
0.33736
0.36571
0.371727
0.378889
0.335905

## Sheet: Table S5
breast	40%sample	60%sample	80%sample	100%sample	trans-tissue
cross-validation1	0.193574	0.212366	0.252941	0.293333	0.341592
cross-validation2	0.116614	0.166115	0.213787	0.222684	0.279802
cross-validation3	0.160387	0.179836	0.221828	0.251755	0.309719
cross-validation4	0.187601	0.209589	0.256938	0.306319	0.352766
cross-validation5	0.140892	0.185237	0.22958	0.261597	0.322172
ovary	40%sample	60%sample	80%sample	100%sample	trans-tissue
cross-validation1	0.192229	0.259236	0.304454	0.33736	0.378163
cross-validation2	0.217096	0.26748	0.327116	0.36571	0.411019
cross-validation3	0.234557	0.286529	0.338941	0.371727	0.422013
cross-validation4	0.266932	0.307339	0.347976	0.378889	0.429639
cross-validation5	0.211925	0.262389	0.29953	0.335905	0.375448

## Sheet: Table S6
	Correlation	RMSE
average	0.585995	0.179488
A1BG	0.727739	0.167123
A2M	0.869486	0.0879108
AAAS	0.72013	0.132701
AACS	0.799307	0.173444
AAK1	0.571466	0.179533
AAMDC	0.858189	0.111804
AAMP	0.804024	0.151975
AAR2	0.39437	0.17862
AARS	0.356242	0.223426
AARS2	0.793277	0.119708
AARSD1	0.103025	0.274838
AASDHPPT	0.782615	0.160634
AASS	0.68197	0.191242
AATF	0.686887	0.196159
ABAT	0.783176	0.14454
ABCA1	-0.202359	NA
ABCB10	0.263056	NA
ABCB6	0.497153	0.269969
ABCB7	-0.199433	0.361209
ABCB8	0.409818	0.236622
ABCC1	0.540731	0.239531
ABCC3	NA	NA
ABCC4	0.778266	0.159668
ABCD1	0.307192	0.234953
ABCD3	0.662236	0.174236
ABCD4	NA	NA
ABCE1	0.6077	0.184517
ABCF1	0.672852	0.17839
ABCF2	0.885646	0.108933
ABCF3	0.900921	0.0789979
ABHD10	0.644401	0.17283
ABHD11	0.848956	0.121387
ABHD12	0.27464	0.327918
ABHD14B	0.817961	0.158028
ABHD16A	0.603531	0.231489
ABHD5	NA	NA
ABI1	0.535629	0.215525
ABI2	0.275544	0.304516
ABI3	0.484249	NA
ABI3BP	0.677455	NA
ABLIM1	0.807554	0.143245
ABR	0.356625	0.219844
ABRACL	0.413165	0.200848
ABRAXAS1	0.578523	NA
ABRAXAS2	0.640887	0.232898
ABT1	NA	NA
ACAA1	0.815032	0.163117
ACAA2	0.879263	0.101824
ACACA	0.800033	0.127997
ACAD10	0.319033	0.279973
ACAD8	0.807682	0.160612
ACAD9	0.898628	0.115304
ACADM	0.916917	0.0888825
ACADS	0.78911	0.144874
ACADSB	0.920283	0.085911
ACADVL	0.886871	0.101637
ACAP2	0.722121	0.173959
ACAT1	0.837048	0.148937
ACAT2	0.841076	0.13133
ACBD3	0.791542	0.149218
ACBD5	-0.11609	NA
ACBD6	0.626589	NA
ACBD7	0.856536	NA
ACE	0.437054	0.238639
ACIN1	0.793372	0.151965
ACLY	0.926855	0.106529
ACO1	0.607124	0.19186
ACO2	0.940554	0.07281
ACOT11	0.653814	NA
ACOT13	0.904857	0.0949542
ACOT7	0.776477	0.132617
ACOT8	0.497773	0.342659
ACOT9	0.732861	0.128259
ACOX1	0.816534	0.147276
ACOX3	0.812172	0.109391
ACP1	0.868131	0.108728
ACP2	0.438184	0.218221
ACP5	NA	NA
ACP6	0.860096	NA
ACPP	0.763731	NA
ACSF2	0.943388	0.0692048
ACSF3	0.395859	0.207444
ACSL1	0.836229	0.141401
ACSL3	0.775407	0.138559
ACSL4	0.946447	0.0681048
ACSL5	0.69548	0.177491
ACSM3	0.662419	NA
ACSS1	0.817429	0.14291
ACSS2	0.729064	0.207553
ACSS3	0.797006	0.168896
ACTA1	0.381992	NA
ACTBL2	-0.522141	0.366947
ACTG1	0.327214	0.242461
ACTL6A	0.859896	0.0831137
ACTL8	NA	NA
ACTN1	0.913909	0.0961865
ACTN4	0.911891	0.0780266
ACTR10	0.760679	0.14974
ACTR1A	0.76984	0.152697
ACTR1B	0.625361	0.188283
ACTR2	0.89211	0.121536
ACTR3	0.875993	0.122638
ACTR3B	0.135539	NA
ACTR5	0.027536	NA
ACTR6	-0.363314	NA
ACTR8	0.409882	NA
ACY1	0.922653	0.0884275
ACYP1	0.679456	0.194746
ACYP2	0.546997	0.198
ADA	0.852512	0.101564
ADA2	0.576302	NA
ADAL	NA	NA
ADAM10	0.808594	0.139405
ADAM15	-0.117591	NA
ADAM17	0.362065	0.270873
ADAM9	-0.0381203	0.287364
ADAMTS1	NA	NA
ADAMTS16	0.771231	NA
ADAMTSL1	0.822397	NA
ADAP1	0.78202	NA
ADAR	0.869757	0.114383
ADARB1	0.354416	NA
ADCK1	0.110386	NA
ADCK5	0.484487	NA
ADCY7	0.883655	NA
ADD1	0.780407	0.153152
ADD2	0.686889	0.204012
ADD3	0.761869	0.145838
ADGRE5	0.579068	0.220594
ADGRG1	0.677364	NA
ADGRG2	0.575031	NA
ADGRL2	0.188487	0.28639
ADH1B	0.717394	0.203115
ADH5	0.791943	0.15281
ADI1	0.858666	0.146739
ADIRF	0.74811	0.164096
ADK	0.790674	0.135198
ADNP	0.845696	0.108682
ADO	0.492251	0.229484
ADPGK	0.825721	0.107736
ADPRH	0.272565	0.270103
ADPRHL2	0.61683	0.224707
ADRM1	0.188777	0.293178
ADSL	0.80448	0.172889
ADSS	0.926688	0.0752479
ADSSL1	0.704985	NA
AEBP1	0.881729	0.0990386
AES	0.431096	NA
AFAP1	0.607848	NA
AFAP1L2	0.865516	0.129654
AFDN	0.922038	0.088693
AFF4	0.297544	NA
AFG3L2	0.91505	0.102925
AFM	0.872578	0.110095
AFTPH	0.0555116	NA
AGAP1	0.0342482	NA
AGAP3	0.270218	0.420486
AGFG1	0.742674	0.131144
AGFG2	0.581356	NA
AGK	0.62149	0.171034
AGL	0.861307	0.120418
AGO1	0.752809	0.145545
AGO2	0.392232	0.281479
AGO3	0.725436	0.162729
AGPAT1	0.349686	0.277577
AGPAT2	0.757979	NA
AGPAT3	0.253923	0.227498
AGPAT4	0.672448	NA
AGPAT5	0.121484	0.34649
AGPS	0.446179	0.248087
AGR2	0.707371	0.194222
AGR3	0.509409	NA
AGRN	0.787014	0.149863
AGT	0.835675	0.129692
AGTRAP	0.538349	0.263874
AHCTF1	0.562296	0.219177
AHCY	0.825462	0.168693
AHCYL1	0.860959	0.140097
AHCYL2	0.0725185	NA
AHDC1	0.555975	0.205668
AHNAK	0.923966	0.0909988
AHNAK2	0.920591	0.104524
AHR	0.570768	0.343287
AHSA1	0.948458	0.078117
AHSG	0.689573	0.185994
AHSP	0.608105	NA
AIDA	0.746151	0.143723
AIF1	0.869711	0.115226
AIF1L	0.86682	0.119391
AIFM1	0.847021	0.13805
AIFM2	0.426812	NA
AIMP1	0.821062	0.11536
AIMP2	0.829795	0.110369
AIP	0.713248	0.166741
AJUBA	NA	NA
AK1	0.847001	0.122207
AK2	0.918377	0.100086
AK3	0.804143	0.125984
AK4	0.840013	0.122933
AK6	-0.149773	NA
AKAP1	-0.21507	NA
AKAP10	0.635292	NA
AKAP11	0.0924618	NA
AKAP12	0.894466	0.0989785
AKAP13	0.680508	0.179487
AKAP17A	0.233551	NA
AKAP8	0.14311	0.359939
AKAP8L	0.417807	0.201071
AKAP9	0.429181	0.267827
AKR1A1	0.90398	0.0952391
AKR1B1	0.673825	0.142735
AKR1C2	0.60921	NA
AKR1C3	0.532579	0.220085
AKR7A2	0.73471	0.148176
AKT1	0.641232	0.176559
AKT1S1	0.46874	0.189336
AKT2	0.818791	0.112452
AKTIP	0.64417	NA
ALAD	0.820809	0.15172
ALB	0.804732	0.131664
ALCAM	0.935899	0.0875128
ALDH16A1	0.742515	0.183362
ALDH18A1	0.879807	0.136715
ALDH1A1	0.865179	0.0970276
ALDH1A2	0.817809	0.134503
ALDH1A3	0.681036	0.208478
ALDH1B1	0.830363	0.148279
ALDH1L1	0.644534	NA
ALDH1L2	0.746923	0.17359
ALDH2	0.96127	0.0647744
ALDH3A2	0.810521	0.135719
ALDH3B1	0.940823	NA
ALDH4A1	0.948255	0.0949915
ALDH5A1	0.893538	0.119413
ALDH6A1	0.871355	0.117369
ALDH7A1	0.927427	0.0981571
ALDH9A1	0.828205	0.123543
ALDOA	0.935336	0.0627386
ALDOC	0.820213	0.120297
ALG1	0.529516	0.184497
ALG10	0.542058	NA
ALG11	0.314642	0.279562
ALG12	0.0486046	NA
ALG13	-0.438837	NA
ALG2	0.500296	0.265559
ALG3	0.176704	NA
ALG5	0.730933	0.199908
ALG6	0.528229	NA
ALG8	0.23166	NA
ALG9	0.329493	NA
ALKBH4	0.339876	NA
ALKBH5	0.501378	0.238945
ALKBH7	0.573925	NA
ALOX5	0.787895	0.15654
ALPL	0.800868	0.160831
ALS2	NA	NA
ALYREF	0.565838	0.188618
AMACR	NA	NA
AMBP	0.763549	0.147844
AMDHD2	-0.0974619	0.223585
AMPD2	0.829808	0.111118
AMPD3	0.629798	0.204157
AMT	NA	NA
AMY1A	0.659689	NA
AMZ2	NA	NA
ANAPC1	0.0981423	0.336175
ANAPC2	0.312247	0.359463
ANAPC4	0.160429	0.231354
ANAPC5	0.330707	0.217018
ANAPC7	0.526301	0.208073
ANG	0.233622	0.195688
ANGEL2	0.89219	NA
ANGPTL2	0.779573	0.1438
ANK1	0.807394	0.156137
ANK2	0.776516	NA
ANK3	0.82103	0.128588
ANKFY1	0.755318	0.20189
ANKHD1	0.603206	0.241884
ANKIB1	-0.322887	NA
ANKLE2	0.410738	0.28101
ANKMY2	0.567868	0.210589
ANKRD13A	0.747412	0.141605
ANKRD17	0.290019	0.309372
ANKRD28	0.138333	0.330546
ANKRD44	0.356906	0.239236
ANKRD52	0.0327517	NA
ANKRD54	-0.236155	NA
ANKS1A	0.751348	0.155391
ANKZF1	0.801893	NA
ANLN	0.666774	0.237437
ANO1	0.607937	NA
ANO10	0.0786797	NA
ANO6	0.814685	0.128823
ANP32A	0.914434	0.111097
ANP32B	0.850565	0.142231
ANP32E	0.867919	0.0962183
ANPEP	0.89349	0.0955188
ANTXR1	0.750413	0.171797
ANXA1	0.827414	0.147807
ANXA11	0.648081	0.174476
ANXA2	0.973033	0.0595237
ANXA3	0.826864	0.151715
ANXA4	0.355176	0.204892
ANXA5	0.910556	0.0973591
ANXA6	0.881621	0.110226
ANXA7	0.734084	0.16521
ANXA9	0.673426	0.171385
AOC1	NA	NA
AOC3	0.816662	0.133581
AOX1	0.281968	NA
AP1B1	0.762083	0.160846
AP1G1	0.636844	0.15963
AP1G2	0.604389	NA
AP1M1	0.0379475	0.291304
AP1M2	0.615514	0.212177
AP1S1	0.59284	0.415893
AP1S2	0.532826	NA
AP2A1	0.807765	0.167142
AP2A2	0.848614	0.130557
AP2B1	0.806049	0.157238
AP2M1	0.847452	0.131639
AP2S1	0.474309	0.269006
AP3B1	0.764741	0.188062
AP3D1	0.715086	0.179916
AP3M1	0.661449	0.170086
AP3M2	0.497054	NA
AP3S1	0.374338	0.273939
AP5B1	0.283354	NA
AP5M1	-0.0897552	NA
AP5Z1	0.364533	0.21394
APAF1	0.415054	0.294881
APBB1	NA	NA
APBB1IP	0.872749	0.135526
APBB2	0.548562	NA
APC	0.024255	NA
APCS	0.820336	0.139645
APEH	0.822577	0.15568
APEX1	0.922735	0.0990909
APH1A	-0.258953	NA
API5	0.891668	0.0839269
APIP	0.585666	0.243525
APLP2	0.576882	0.173863
APMAP	0.79057	0.154717
APOA1	0.870259	0.120663
APOA2	0.870343	0.130785
APOA4	0.874914	0.132141
APOB	0.868038	0.095624
APOBEC3B	0.511261	NA
APOBEC3C	0.586948	0.178942
APOBEC3F	0.458557	NA
APOBEC3G	0.702902	NA
APOBR	0.626836	NA
APOC1	0.644375	0.18091
APOC3	0.845695	0.105917
APOC4	NA	NA
APOD	0.830372	0.13039
APOE	0.871021	0.0998308
APOH	0.869149	0.108962
APOL1	0.617779	0.284156
APOL2	0.849064	0.111478
APOL3	0.681328	NA
APOM	0.723372	0.174722
APOO	0.511261	0.22834
APOOL	0.777404	0.163553
APP	0.664495	0.168663
APPL1	0.688981	0.122637
APPL2	0.413154	0.244563
APRT	0.519065	0.20679
APTX	0.76343	NA
AQP5	NA	NA
AQR	0.607085	0.191347
ARAF	0.554282	0.155099
ARAP1	0.86876	0.121163
ARAP3	NA	NA
ARCN1	0.894481	0.110862
ARF1	0.540177	NA
ARF3	0.202896	NA
ARF4	0.69026	0.175582
ARF5	0.607669	0.183134
ARF6	0.934842	0.0624785
ARFGAP1	0.806767	0.121767
ARFGAP2	0.679402	0.169076
ARFGAP3	0.829198	0.137173
ARFGEF1	0.782809	0.128459
ARFGEF2	0.671069	0.146173
ARFIP1	0.865215	0.13507
ARFIP2	0.577651	0.23605
ARFRP1	0.527949	NA
ARGLU1	0.678473	0.162682
ARHGAP1	0.687202	0.168052
ARHGAP12	0.21304	0.25397
ARHGAP17	0.145099	0.279964
ARHGAP18	0.774726	0.140024
ARHGAP25	0.614738	0.203225
ARHGAP26	0.82766	NA
ARHGAP29	0.731359	NA
ARHGAP32	-0.384424	NA
ARHGAP35	0.586529	0.224534
ARHGAP4	0.910925	0.115971
ARHGAP45	0.727886	0.173734
ARHGAP5	0.202868	0.248746
ARHGAP9	NA	NA
ARHGDIA	0.682317	0.128989
ARHGDIB	0.862512	0.108571
ARHGEF1	0.744664	0.162057
ARHGEF10	0.341824	NA
ARHGEF10L	0.240019	NA
ARHGEF11	0.114962	NA
ARHGEF12	0.724957	0.155174
ARHGEF16	0.823937	0.132267
ARHGEF17	0.441625	0.216372
ARHGEF18	0.507105	NA
ARHGEF2	0.605169	0.154174
ARHGEF37	0.343844	NA
ARHGEF40	0.657927	0.163614
ARHGEF5	0.704254	0.182048
ARHGEF6	0.632699	0.22439
ARHGEF7	0.540072	0.225021
ARID1A	0.730547	0.139759
ARID1B	0.498052	0.234229
ARID2	0.764393	0.165055
ARID4A	-0.316809	NA
ARID4B	0.653132	NA
ARID5B	0.208721	NA
ARIH1	0.76056	0.157916
ARIH2	0.326682	0.256751
ARL1	0.62786	0.142563
ARL14EP	-0.281006	NA
ARL2	0.784948	0.176255
ARL2BP	0.646544	NA
ARL3	0.935492	0.0765532
ARL6IP1	0.340164	0.27832
ARL6IP4	0.449887	0.270273
ARL6IP5	0.873902	0.1132
ARL6IP6	0.63246	NA
ARL8A	0.593442	0.204417
ARL8B	0.761474	0.158853
ARMC1	0.42029	0.262042
ARMC10	0.879171	0.111819
ARMC6	0.032985	0.330677
ARMC8	0.294423	0.207772
ARMC9	0.463336	0.238358
ARMCX1	0.704356	0.206208
ARMCX2	0.729793	0.180828
ARMCX3	0.645208	0.176451
ARMT1	0.610802	0.205182
ARNT	0.230236	0.272543
ARPC1A	0.730036	0.194456
ARPC1B	0.863033	0.126389
ARPC2	0.76941	0.173536
ARPC3	0.542104	0.225521
ARPC4	0.865184	0.0972916
ARPC5	0.689929	0.194482
ARPC5L	0.71193	0.189223
ARPIN	0.769382	0.182962
ARPP19	0.40586	0.23876
ARRB1	0.649875	0.216713
ARRB2	0.413043	0.213854
ARRDC1	0.944978	NA
ARSA	0.678375	0.174225
ARSB	0.594988	NA
ARSD	0.311235	0.29542
ARVCF	0.744261	0.168705
AS3MT	0.69519	NA
ASAH1	0.828558	0.136425
ASAP1	0.633336	0.20388
ASAP2	0.709402	NA
ASAP3	0.491504	NA
ASCC1	0.364145	0.309389
ASCC2	0.288492	0.277404
ASCC3	0.769254	0.161287
ASF1A	0.675072	NA
ASF1B	0.54275	NA
ASH2L	0.705691	0.181783
ASL	0.865675	0.138098
ASMTL	0.82704	0.140388
ASNA1	0.699713	0.188363
ASNS	0.82253	0.124978
ASPH	0.899548	0.106678
ASPN	0.850297	0.116304
ASPSCR1	0.686083	0.221186
ASRGL1	0.742348	0.184449
ASS1	0.902614	0.0949485
ATAD1	0.717208	0.151455
ATAD2	0.65789	0.187749
ATAD3A	0.835183	0.107485
ATE1	0.674094	0.182587
ATF1	NA	NA
ATF2	0.46455	NA
ATF7IP	0.638264	0.184502
ATG12	0.164397	NA
ATG13	0.451267	NA
ATG16L1	0.0159066	0.25989
ATG2A	0.172133	NA
ATG2B	-0.0811734	NA
ATG3	0.595114	0.229686
ATG4B	0.755467	0.183241
ATG5	0.575179	0.222801
ATG7	0.643478	0.194987
ATG9A	0.36567	0.218945
ATIC	0.960098	0.064168
ATL1	0.346873	0.260153
ATL2	0.653739	0.188974
ATL3	0.893044	0.102256
ATM	0.755264	0.150666
ATOX1	0.410502	0.315971
ATP11A	0.827679	NA
ATP11C	0.248791	NA
ATP13A1	0.857929	0.116134
ATP13A3	0.505734	NA
ATP1A1	0.915209	0.0886393
ATP1A2	NA	NA
ATP1B1	0.76057	0.164388
ATP1B3	0.760778	0.164265
ATP2A2	0.937012	0.0937931
ATP2A3	0.805314	NA
ATP2B1	0.851178	0.133291
ATP2B2	-0.0249825	NA
ATP2B4	0.850165	0.106969
ATP2C1	0.647209	0.229524
ATP5A1	0.866754	0.135134
ATP5B	0.833635	0.148716
ATP5C1	0.730997	0.174013
ATP5D	0.399576	0.234803
ATP5E	0.582806	0.159248
ATP5F1	0.851967	0.119601
ATP5H	0.764688	0.154378
ATP5I	0.723965	0.170667
ATP5J	0.752023	0.143958
ATP5J2-PTCD1	0.784201	0.146641
ATP5L	0.782664	0.109643
ATP5O	0.880094	0.0979731
ATP5S	0.309117	NA
ATP6	0.296119	0.220931
ATP6AP1	0.279868	0.241736
ATP6AP2	0.630945	0.216885
ATP6V0A1	0.162985	0.271591
ATP6V0A2	0.380672	NA
ATP6V0D1	0.816924	0.148987
ATP6V1A	0.859591	0.118159
ATP6V1B1	0.636662	0.22549
ATP6V1B2	0.790918	0.178511
ATP6V1C1	0.830976	0.152324
ATP6V1D	0.492246	0.2631
ATP6V1E1	0.75108	0.188539
ATP6V1F	0.288976	0.259145
ATP6V1G1	0.619807	0.221286
ATP6V1H	0.788326	0.138804
ATP7A	0.18572	NA
ATP8	0.264557	0.25706
ATP8B1	-0.284325	NA
ATP9A	0.807849	0.158192
ATPAF1	0.813848	0.144852
ATPAF2	0.804485	0.173726
ATPIF1	0.825229	0.143071
ATR	0.196914	0.273143
ATRN	0.488001	0.199789
ATRX	0.671222	0.203642
ATXN10	0.877472	0.127283
ATXN1L	NA	NA
ATXN2	0.357835	0.306756
ATXN2L	0.615166	0.190454
ATXN3	0.517323	0.218854
ATXN7L3B	0.224473	0.307643
AUH	0.86287	0.113387
AUP1	0.277477	0.27207
AURKA	-0.807762	NA
AURKB	0.733512	NA
AVEN	0.751109	NA
AVL9	0.493339	NA
AZGP1	0.804016	0.138486
AZU1	0.460221	NA
B2M	0.90295	0.0957067
B3GALT6	0.319569	NA
B3GAT3	0.601742	0.214813
B4GALT1	0.187614	0.221072
B4GALT4	NA	NA
B4GALT7	0.815138	NA
B4GAT1	NA	NA
BABAM1	0.690209	0.160792
BABAM2	0.500112	0.211845
BAD	0.709655	0.154565
BAG1	0.725968	0.172246
BAG2	0.801435	0.137465
BAG3	0.807902	0.149812
BAG4	-0.144267	NA
BAG5	0.735393	0.154513
BAG6	0.755083	0.170272
BAIAP2	0.669108	0.174603
BAIAP2L1	0.731559	0.15355
BAK1	-0.887755	NA
BANF1	0.73057	0.148217
BAP1	-0.208238	NA
BASP1	0.780314	0.163887
BAX	0.701433	0.175782
BAZ1A	0.549572	NA
BAZ1B	0.917903	0.096494
BAZ2A	0.229871	0.250453
BBOX1	0.915423	NA
BBS1	0.138412	NA
BBX	0.150527	NA
BCAM	0.980187	0.0442587
BCAP29	0.486093	0.230428
BCAP31	0.846421	0.125546
BCAR1	0.630899	0.186674
BCAS2	0.750701	0.1352
BCAS3	0.429038	NA
BCAT1	0.884436	0.109863
BCAT2	0.843534	0.128806
BCCIP	0.867414	0.122284
BCHE	0.870837	NA
BCKDHA	0.735554	0.162614
BCKDHB	0.845519	0.115818
BCKDK	0.587629	0.243433
BCL10	-0.119565	NA
BCL2L1	0.772653	0.144075
BCL2L13	0.520726	0.248983
BCL3	0.942513	NA
BCL7C	0.433444	NA
BCL9	0.44324	NA
BCL9L	-0.0618509	NA
BCLAF1	0.739496	0.150663
BCR	0.538528	NA
BCS1L	0.856118	0.107073
BDH1	0.906757	0.111227
BDH2	0.704448	0.182804
BECN1	0.442025	NA
BEND3	-0.0884875	NA
BET1	0.294557	0.281139
BET1L	0.748259	NA
BGN	0.879169	0.097162
BHLHE41	0.543156	NA
BICD1	0.669386	NA
BICD2	-0.0630634	NA
BID	0.678381	0.182628
BIN1	0.714443	0.178455
BIN2	0.387966	0.230837
BIN3	0.185238	NA
BIRC2	0.49702	NA
BIRC6	0.823904	0.142938
BLMH	0.829495	0.144285
BLOC1S1	0.227203	0.198879
BLOC1S2	0.160499	NA
BLOC1S3	0.545449	0.175946
BLOC1S4	0.113495	0.236207
BLOC1S5	0.324671	0.295013
BLOC1S6	0.280854	NA
BLVRA	0.819552	0.125831
BLVRB	0.750553	0.142925
BMP2K	0.683175	0.184346
BMS1	0.657137	0.175315
BNIP1	0.270683	0.24943
BNIP2	0.624748	NA
BOD1	0.496484	NA
BOD1L1	0.329425	0.292096
BOLA1	0.684064	NA
BOLA2	0.72986	0.204053
BOLA3	-0.680155	NA
BOP1	0.73527	0.196265
BORCS5	0.414504	0.247959
BORCS6	-0.0701639	NA
BORCS7	0.450617	NA
BPGM	0.755914	0.140054
BPHL	0.913472	0.0978331
BPI	0.500664	NA
BPNT1	0.8236	0.149182
BPTF	0.685679	0.177312
BRAP	0.513387	0.292095
BRAT1	-0.150554	0.376042
BRCC3	0.302712	0.240308
BRD1	0.762034	NA
BRD2	0.431551	NA
BRD3	0.863038	0.12645
BRD4	0.5479	0.225409
BRD7	0.325849	NA
BRD8	-0.0817119	0.374705
BRD9	0.00152676	NA
BRF1	0.386326	NA
BRI3BP	0.707994	0.209721
BRIX1	0.620202	0.180986
BRK1	0.402253	0.267918
BRMS1	NA	NA
BRMS1L	0.472294	NA
BROX	0.647747	0.209196
BRPF1	-0.150637	NA
BSCL2	0.180012	NA
BSDC1	0.513487	0.261242
BSG	0.876713	0.113209
BSPRY	0.370557	NA
BST1	0.765794	0.177693
BST2	0.600749	0.19108
BTAF1	0.331507	0.250209
BTD	0.626781	NA
BTF3	0.661395	0.195981
BTF3L4	0.698155	0.186939
BTK	0.666801	NA
BTN2A1	0.614943	NA
BTN3A3	0.731565	0.185137
BUB3	0.441485	0.21874
BUD13	0.429094	NA
BUD23	0.230394	0.374621
BUD31	0.779551	0.146791
BYSL	0.478858	0.23353
BZW1	0.749566	0.184343
BZW2	0.895777	0.0963518
C10orf76	0.541869	0.246154
C11orf54	0.82322	0.134533
C11orf57	NA	NA
C11orf58	0.757944	0.193939
C11orf68	0.784598	0.163894
C11orf84	NA	NA
C12orf10	0.794308	0.134211
C12orf43	0.680817	NA
C12orf57	0.644668	0.208975
C14orf159	0.861053	0.140445
C14orf166	0.870887	0.12664
C14orf2	0.322351	0.220328
C15orf40	NA	NA
C15orf48	0.725285	NA
C16orf58	0.60727	0.192467
C16orf62	0.63035	0.170076
C16orf70	0.100435	NA
C17orf49	0.393547	0.222478
C17orf62	0.750534	0.147505
C17orf75	0.643736	0.220829
C17orf97	-0.044387	NA
C18orf25	0.462667	0.235766
C18orf32	0.515096	0.219253
C18orf8	0.256709	NA
C19orf33	0.490665	NA
C19orf47	0.73923	NA
C19orf53	0.498846	0.247937
C19orf66	0.670139	0.172608
C19orf70	0.452299	0.276926
C1D	-0.0268256	NA
C1QA	0.771558	0.138675
C1QB	0.740921	0.138672
C1QBP	0.925107	0.082607
C1QC	0.799524	0.128596
C1QTNF3	0.696883	NA
C1QTNF5	0.739584	NA
C1R	0.891812	0.0844597
C1RL	0.63432	NA
C1S	0.913667	0.0728605
C1orf116	0.5387	NA
C1orf122	0.772222	NA
C1orf123	0.46228	0.242298
C1orf131	0.568066	NA
C1orf198	0.779069	0.171892
C1orf27	0.67037	NA
C1orf35	0.525636	NA
C1orf50	0.104784	NA
C2	0.804788	0.126096
C20orf27	0.749172	0.181851
C21orf33	0.710769	0.162037
C21orf59	0.531	0.245163
C2CD2	0.179781	NA
C2CD5	0.488568	0.265948
C2orf49	-0.0724542	NA
C2orf88	0.699316	NA
C3	0.87349	0.109614
C3orf38	-0.0132049	0.34009
C3orf58	0.446427	0.220821
C4B	0.890473	0.108009
C4BPA	0.840336	0.115033
C4BPB	0.606352	0.168833
C5	0.858202	0.0997597
C5AR1	-0.0994341	NA
C5orf22	0.356221	NA
C5orf24	0.558305	NA
C5orf51	0.55846	0.20712
C6	0.867104	0.0945201
C6orf132	0.895642	NA
C6orf203	0.530402	NA
C7	0.859504	0.0997276
C7orf26	0.386586	NA
C7orf43	NA	NA
C7orf50	0.589587	0.178656
C8A	0.858378	0.10387
C8B	0.850989	0.110701
C8G	0.853675	0.100615
C8orf33	0.633443	NA
C8orf59	-0.147035	NA
C8orf82	0.786768	0.123254
C9	0.866473	0.101674
C9orf64	0.755128	0.150761
C9orf78	0.840877	0.108067
CA1	0.839456	0.136326
CA12	0.722887	NA
CA13	0.856699	NA
CA2	0.793247	0.150067
CA3	0.779323	NA
CA8	0.805273	NA
CA9	0.750001	NA
CAAP1	-0.0414752	NA
CAB39	0.594537	0.19226
CAB39L	0.701412	NA
CABIN1	0.150161	NA
CACHD1	0.753569	NA
CACNA2D1	0.763836	0.180918
CACTIN	0.20627	NA
CACUL1	-0.461176	0.325348
CACYBP	0.75613	0.15152
CAD	0.905243	0.108713
CADM1	0.792329	0.151649
CADM4	0.430544	NA
CADPS	NA	NA
CALB1	NA	NA
CALB2	0.835723	0.147986
CALCOCO1	0.79367	NA
CALCOCO2	0.665065	NA
CALD1	0.918479	0.110211
CALHM2	NA	NA
CALHM5	NA	NA
CALM1	0.19797	0.306717
CALML5	0.76154	0.186116
CALR	0.923641	0.0716343
CALU	0.911357	0.103633
CAMK1	0.759134	NA
CAMK1D	0.710539	NA
CAMK2D	0.610197	0.223161
CAMK2G	0.30138	0.257007
CAMKK2	0.437519	NA
CAMLG	0.177349	NA
CAMP	0.629007	0.206338
CAMSAP1	-0.0244389	0.272875
CAMSAP2	0.112626	NA
CAMSAP3	0.518152	0.175545
CAND1	0.846681	0.122945
CAND2	0.674521	0.181252
CANT1	0.223764	NA
CANX	0.775689	0.139682
CAP1	0.818915	0.146859
CAP2	0.613065	0.184146
CAPG	0.916397	0.105121
CAPN1	0.862532	0.125181
CAPN2	0.867927	0.115179
CAPN5	0.889928	0.107477
CAPN7	0.692748	0.15706
CAPNS1	0.800552	0.129922
CAPRIN1	0.812941	0.125042
CAPS	0.525559	0.2383
CAPZA1	0.673857	0.152393
CAPZA2	0.59873	0.159201
CAPZB	0.823669	0.168881
CARD16	0.609997	NA
CARD19	0.196335	NA
CARD9	0.290485	NA
CARHSP1	0.396953	0.204786
CARM1	0.685181	0.155786
CARMIL1	0.629922	0.191412
CARS	0.750762	0.168985
CARS2	0.79594	0.185528
CASC3	0.5914	NA
CASC4	0.307375	0.378459
CASK	0.760791	0.184638
CASKIN2	0.186324	NA
CASP1	0.82791	0.129151
CASP10	0.813419	0.145483
CASP2	0.684055	0.20596
CASP3	0.682787	0.184918
CASP4	0.69014	0.169925
CASP6	0.292133	0.244756
CASP7	0.829883	0.115143
CASP8	0.733967	0.131017
CAST	0.900817	0.0773895
CASTOR2	0.419145	NA
CASZ1	0.647428	NA
CAT	0.802671	0.142784
CAV1	0.889104	0.115758
CAV2	0.871647	NA
CAVIN1	0.876492	0.116935
CAVIN2	0.663012	0.18953
CAVIN3	0.78974	0.143813
CBFB	0.523292	0.233689
CBL	0.177903	NA
CBLB	0.502188	NA
CBLL1	0.00192141	NA
CBR1	0.328144	0.227176
CBR3	0.831663	0.157073
CBR4	0.75537	0.150478
CBS	0.76103	0.171582
CBWD1	0.490528	NA
CBX1	0.508487	0.23202
CBX2	NA	NA
CBX3	0.809293	0.147187
CBX5	0.897915	0.116255
CBX8	0.739054	NA
CC2D1A	0.792687	0.145069
CC2D1B	0.356474	0.331773
CCAR1	0.694445	0.138333
CCAR2	0.922638	0.117021
CCDC102A	0.132159	NA
CCDC115	-0.361086	NA
CCDC12	0.45634	NA
CCDC124	0.65085	0.160987
CCDC127	0.607666	0.221522
CCDC134	0.241061	NA
CCDC137	-0.0148434	NA
CCDC167	NA	NA
CCDC186	-0.234172	NA
CCDC22	0.19294	0.325331
CCDC25	0.693021	0.181438
CCDC32	0.475027	NA
CCDC43	0.378404	NA
CCDC47	0.725375	0.138431
CCDC50	0.700378	0.182287
CCDC51	0.246161	0.256637
CCDC58	0.846193	0.139001
CCDC6	0.755321	0.142111
CCDC8	0.49811	NA
CCDC80	0.832992	0.11309
CCDC85C	0.0444903	NA
CCDC86	-0.0891375	NA
CCDC88A	0.354846	0.28597
CCDC88C	0.507814	NA
CCDC9	0.669793	0.156718
CCDC90B	0.696453	0.197608
CCDC91	0.529591	0.205082
CCDC93	0.670556	0.1523
CCDC94	-0.0792126	NA
CCDC97	0.387598	0.204444
CCM2	-0.11198	NA
CCNA2	0.11804	NA
CCNB1	0.612895	0.253209
CCNH	0.075659	NA
CCNK	0.6866	NA
CCNL1	0.417143	NA
CCNT1	0.0581552	NA
CCNT2	NA	NA
CCNY	0.405859	0.313607
CCNYL1	0.278264	NA
CCS	0.491285	0.207207
CCT2	0.816352	0.124181
CCT3	0.790099	0.144167
CCT4	0.790783	0.144862
CCT5	0.682003	0.144456
CCT6A	0.851182	0.119683
CCT7	0.77992	0.143816
CCT8	0.839389	0.120856
CCZ1	0.541352	0.22834
CD109	0.822191	0.146844
CD14	0.772661	0.125536
CD151	0.699944	0.190173
CD163	0.817228	0.127184
CD180	0.812274	0.146633
CD200	0.695967	NA
CD209	0.505629	NA
CD276	0.766984	0.135894
CD2AP	0.918196	0.0757064
CD2BP2	0.726973	0.192935
CD300A	NA	NA
CD34	0.894758	NA
CD36	0.756813	0.156277
CD38	0.762561	0.180818
CD3EAP	0.533879	NA
CD40	0.507327	NA
CD44	0.866434	0.100103
CD46	0.784289	0.151156
CD47	0.658815	0.1835
CD53	0.625058	NA
CD55	0.897902	0.095442
CD58	NA	NA
CD59	0.679988	0.163927
CD5L	0.502539	0.227039
CD63	0.697192	0.170777
CD74	0.97094	0.0569485
CD81	0.434942	0.205589
CD82	0.839504	0.17419
CD9	0.88344	0.122017
CD93	0.104312	NA
CD99	0.623125	0.163146
CDA	0.0040638	NA
CDAN1	0.509026	NA
CDC123	0.492441	NA
CDC16	0.189047	NA
CDC23	0.535449	0.230399
CDC26	NA	NA
CDC27	0.456599	0.195557
CDC37	0.680887	0.154597
CDC37L1	0.208966	0.32652
CDC40	0.578623	0.204761
CDC42	0.843735	0.12971
CDC42BPA	0.766014	0.189866
CDC42BPB	0.544571	0.197765
CDC42BPG	0.747999	NA
CDC42EP1	0.824672	0.155526
CDC42EP4	0.786589	0.146955
CDC5L	0.777133	0.122259
CDC73	0.853376	0.124501
CDCA5	0.644644	NA
CDCP1	0.444558	0.271524
CDH1	0.800079	0.162233
CDH11	0.576922	0.211662
CDH13	0.812643	0.116902
CDH2	0.92299	0.105843
CDH3	0.856226	0.131505
CDH6	0.887987	0.116814
CDIPT	0.653549	0.197515
CDK1	0.818922	0.137862
CDK11B	0.715534	0.13694
CDK12	-0.00877056	NA
CDK13	0.504031	0.216922
CDK16	0.663501	0.156115
CDK18	0.578776	NA
CDK19	0.410692	NA
CDK2	0.714979	0.197925
CDK2AP1	0.617766	0.146594
CDK4	0.807687	0.170042
CDK5	0.883147	0.0968588
CDK5RAP2	0.320653	NA
CDK5RAP3	0.907087	0.0968544
CDK6	0.552351	NA
CDK7	0.0897917	NA
CDK9	0.311059	0.279826
CDKAL1	0.441618	0.286742
CDKN1B	0.521321	0.22428
CDKN2A	0.710787	0.20059
CDKN2AIP	0.564814	0.214454
CDKN2AIPNL	0.0130046	NA
CDKN2C	0.654409	NA
CDR2L	0.252061	0.316443
CDS1	0.678545	NA
CDS2	0.588686	0.159283
CDV3	0.597013	0.191243
CDYL	0.659073	0.187253
CEACAM1	NA	NA
CEBPB	0.301762	0.330564
CEBPZ	0.809577	0.144863
CELF1	0.734579	0.158915
CELF2	0.671921	0.188443
CELSR1	0.263437	NA
CELSR2	0.6873	0.24077
CENPB	0.35542	0.270014
CENPC	0.0519115	0.262788
CENPF	0.281649	0.239647
CENPV	0.786032	0.169202
CEP131	0.514364	0.186092
CEP135	0.10074	NA
CEP170	0.721493	0.174466
CEP170B	0.0706935	NA
CEP250	0.322026	NA
CEP350	NA	NA
CEP41	0.619907	0.212526
CEP44	NA	NA
CEP55	0.49288	NA
CEPT1	0.557107	NA
CERCAM	0.782782	NA
CERS2	0.786921	0.134627
CERS6	0.67014	NA
CES1	0.843836	0.136441
CETN2	0.576558	0.211048
CFAP20	0.341628	0.244864
CFAP36	0.438287	NA
CFAP73	0.55739	0.24006
CFB	0.856801	0.123862
CFD	0.458073	NA
CFDP1	0.184764	0.278197
CFH	0.847614	0.0998673
CFHR1	0.593871	0.291575
CFHR2	0.765951	0.164834
CFHR5	0.904338	NA
CFI	0.763745	0.15399
CFL1	0.752133	0.181214
CFL2	0.404065	0.219874
CFP	0.566393	NA
CGGBP1	0.651887	0.164184
CGN	0.909578	0.0966278
CGNL1	0.0436962	NA
CGREF1	0.538481	0.248765
CHAMP1	0.716148	0.141109
CHCHD1	0.0803624	NA
CHCHD2	0.833417	0.130823
CHCHD3	0.621949	0.238912
CHCHD4	0.584848	0.208711
CHCHD5	0.722216	NA
CHCHD6	0.504323	0.25629
CHCHD7	0.569105	NA
CHD1	0.192074	NA
CHD1L	0.114776	NA
CHD2	0.266504	0.298914
CHD3	0.685285	0.167222
CHD4	0.881317	0.0770797
CHD7	0.266704	NA
CHD8	0.229034	NA
CHDH	0.718157	NA
CHEK2	0.433327	0.269375
CHERP	0.839801	0.122761
CHI3L1	0.738676	0.176448
CHID1	0.767357	0.179568
CHKB	0.534982	NA
CHL1	0.840809	0.136129
CHM	0.183774	NA
CHMP1A	0.527477	0.195049
CHMP1B	0.507514	0.212092
CHMP2A	0.793791	0.154951
CHMP2B	0.438363	0.242308
CHMP3	0.241298	0.297975
CHMP4A	0.613134	0.16318
CHMP4B	0.552484	0.221815
CHMP4C	NA	NA
CHMP5	0.624533	0.201853
CHMP6	0.857031	0.103834
CHMP7	0.389574	0.243793
CHORDC1	0.762955	0.179898
CHP1	0.262619	0.236183
CHPF	NA	NA
CHRAC1	0.56081	NA
CHST14	0.387619	NA
CHTF18	0.638791	NA
CHTOP	0.69838	0.144171
CHUK	0.0510808	NA
CHURC1-FNTB	0.355337	0.172372
CIAO1	0.295183	0.265816
CIAPIN1	0.77061	0.12645
CIB1	0.68276	0.234162
CIC	0.0491531	NA
CILP	0.829171	0.130079
CILP2	0.558263	NA
CIP2A	0.27062	NA
CIR1	0.380105	NA
CIRBP	0.736915	0.17948
CISD1	0.864703	0.104436
CISD2	0.494774	0.234427
CISD3	0.714868	NA
CIT	0.543284	NA
CIZ1	0.307463	NA
CKAP2	0.120119	NA
CKAP4	0.914973	0.0877188
CKAP5	0.839018	0.11198
CKB	0.915166	0.0916601
CKMT1A	0.884658	0.122943
CKMT2	0.704877	0.158872
CKS1B	0.265378	NA
CLASP1	0.780802	0.14956
CLASP2	0.767175	0.141778
CLASRP	0.65322	NA
CLC	0.886612	NA
CLCC1	0.622596	0.214934
CLCN7	0.482258	NA
CLDN1	0.904075	NA
CLDN3	0.6327	0.20534
CLDN4	0.452004	NA
CLDN6	0.668045	NA
CLDN7	0.612456	NA
CLEC11A	0.610183	0.194391
CLEC3B	0.839155	0.143929
CLGN	0.926576	0.0929041
CLIC1	0.762433	0.121952
CLIC2	0.864694	NA
CLIC3	0.0682152	NA
CLIC4	0.803887	0.14653
CLIC5	0.924904	0.0917594
CLIC6	0.866957	NA
CLINT1	0.689134	0.212557
CLIP1	0.475611	0.283156
CLIP2	0.774618	0.176772
CLK3	0.180639	NA
CLMN	0.722663	0.164254
CLN3	0.572106	NA
CLN5	0.832889	0.117928
CLNS1A	0.67434	0.178925
CLP1	-0.00709953	NA
CLPB	0.621259	0.245084
CLPP	0.697754	0.167142
CLPTM1	0.592891	0.212171
CLPTM1L	0.625881	0.19065
CLPX	0.535245	0.179724
CLSTN1	0.674554	0.200736
CLTA	0.665907	0.138982
CLTB	0.772782	0.142552
CLTC	0.903447	0.101697
CLU	0.839552	0.134428
CLUH	0.858443	0.118075
CLYBL	0.751615	0.20697
CMA1	0.674452	NA
CMAS	0.716538	0.178904
CMBL	0.80057	0.166096
CMC1	0.828139	NA
CMC2	0.641684	NA
CMC4	0.598484	0.22463
CMPK1	0.860677	0.125851
CMPK2	0.832887	0.120476
CMSS1	0.686184	0.175156
CMTR1	0.709969	0.160598
CNBP	0.279941	0.272348
CNDP2	0.850146	0.105366
CNKSR1	0.778606	NA
CNN1	0.756682	0.192764
CNN2	0.904135	0.124938
CNN3	0.846752	0.164876
CNNM3	0.642964	0.223353
CNNM4	0.356683	0.234697
CNOT1	0.756155	0.167671
CNOT10	0.0204417	0.217622
CNOT11	0.553246	0.182245
CNOT2	0.354751	0.28318
CNOT3	0.465218	0.254961
CNOT4	0.117839	0.307179
CNOT6L	NA	NA
CNOT7	0.230865	0.312562
CNOT8	0.93707	NA
CNOT9	0.546401	0.197449
CNP	0.674109	0.172319
CNPY2	0.641332	0.211247
CNPY3	0.808885	0.143898
CNPY4	0.517386	0.246519
CNRIP1	0.763073	NA
CNST	0.584684	NA
CNTN1	0.615385	NA
COA1	NA	NA
COA3	0.457698	0.235664
COA4	0.44485	0.225105
COA5	0.657531	0.170558
COA6	0.75533	0.195423
COA7	0.565193	0.228087
COASY	0.777619	0.184691
COBLL1	0.617444	0.237348
COG1	0.643934	0.212863
COG2	0.701175	0.142122
COG3	0.415879	0.190679
COG4	0.537321	0.184414
COG5	0.722113	0.153679
COG6	0.548569	0.191624
COG7	0.642601	0.182329
COG8	0.58471	0.229557
COIL	0.650317	0.251519
COL10A1	0.593234	NA
COL11A1	0.749817	0.161664
COL12A1	0.910535	0.0863053
COL14A1	0.881506	0.120996
COL15A1	0.820074	0.115211
COL16A1	0.739355	NA
COL18A1	0.752202	0.172147
COL1A1	0.917241	0.0927962
COL1A2	0.874396	0.115695
COL21A1	NA	NA
COL2A1	0.289827	0.279825
COL3A1	0.910246	0.0843388
COL4A1	0.786846	0.12671
COL4A2	0.865265	0.103536
COL4A3BP	0.908705	0.0973289
COL5A1	0.932201	0.0681095
COL5A2	0.888467	0.0932506
COL5A3	0.257603	NA
COL6A1	0.909369	0.0848809
COL6A2	0.902524	0.0896644
COL6A3	0.919802	0.0792963
COL6A6	0.613146	0.206425
COL7A1	0.645991	NA
COL8A1	0.828976	0.133171
COLEC11	0.897652	NA
COLEC12	0.851015	NA
COLGALT1	0.847705	0.120538
COMMD1	0.144512	0.245339
COMMD10	0.380383	0.317683
COMMD2	0.51783	0.171058
COMMD3	0.715778	NA
COMMD3-BMI1	-0.0796711	NA
COMMD4	0.547136	0.165999
COMMD5	0.24619	0.287172
COMMD6	0.463422	0.272034
COMMD7	-0.0697174	0.290515
COMMD8	-0.165517	0.244392
COMMD9	0.256452	0.290097
COMP	0.880524	0.109437
COMT	0.745811	0.176225
COMTD1	0.762371	NA
COPA	0.887832	0.101491
COPB1	0.71382	0.210322
COPB2	0.806877	0.135075
COPE	0.755507	0.194646
COPG1	0.836736	0.144832
COPG2	0.666983	0.204021
COPS2	0.272123	0.228471
COPS3	0.0667949	0.227238
COPS4	0.673459	0.139554
COPS5	0.0202213	0.258128
COPS6	0.474577	0.199954
COPS7A	0.751034	0.198396
COPS7B	0.57386	0.203739
COPS8	-0.137345	0.248005
COPZ1	0.4926	0.25931
COPZ2	0.782129	NA
COQ3	0.782943	NA
COQ5	0.755773	0.155231
COQ6	0.603369	0.168083
COQ7	0.310388	0.276039
COQ8A	0.868201	0.124264
COQ8B	0.527943	0.161392
COQ9	0.74964	0.173792
CORO1A	0.944453	0.0824779
CORO1B	0.946107	0.0737062
CORO1C	0.862731	0.137997
CORO2A	0.790752	0.128381
CORO2B	0.64783	NA
CORO7	0.765977	0.137407
COTL1	0.859265	0.146312
COX1	0.397179	0.266741
COX11	0.420309	NA
COX15	0.7334	0.157144
COX17	0.663705	0.164474
COX18	NA	NA
COX19	NA	NA
COX2	0.598662	0.211498
COX20	0.462382	NA
COX3	0.306468	NA
COX4I1	0.702114	0.169588
COX5A	0.433863	0.246464
COX5B	0.741732	0.13645
COX6A1	0.354623	0.201744
COX6B1	0.53523	0.219582
COX6C	0.473663	0.246769
COX7A2	0.63164	0.174949
COX7A2L	0.78253	0.145697
COX7B	0.35496	0.203417
COX7C	0.459038	0.223202
COX8A	0.350323	NA
CP	0.831808	0.129388
CPA3	0.59717	NA
CPB2	0.824626	0.133844
CPD	0.201205	0.251225
CPM	0.800303	0.161911
CPN1	0.534666	NA
CPN2	0.624834	0.13959
CPNE1	0.912859	0.0813622
CPNE2	0.426823	0.215949
CPNE3	0.813776	0.134154
CPOX	0.612141	0.233513
CPPED1	0.683114	0.181801
CPQ	0.753706	0.187207
CPS1	0.790191	NA
CPSF1	0.854411	0.112817
CPSF2	0.685116	0.171826
CPSF3	0.460931	0.228653
CPSF4	-0.0192816	0.323047
CPSF6	0.685005	0.121997
CPSF7	0.740137	0.165873
CPT1A	0.884212	0.125062
CPT2	0.944136	0.0911284
CPTP	-0.145407	NA
CPVL	0.945438	0.0774678
CPXM1	0.877014	0.109058
CPXM2	0.679733	NA
CPZ	0.530284	NA
CRABP1	0.813761	0.14805
CRABP2	0.927546	0.0939645
CRADD	-0.369423	NA
CRAT	0.793839	0.161297
CRB2	0.649373	NA
CRBN	0.612537	0.257273
CREB1	0.579025	0.255111
CREBBP	0.106067	NA
CREG1	0.823658	NA
CRELD1	0.65941	0.159798
CRELD2	0.530619	0.210837
CRIP1	0.877365	0.115286
CRIP2	0.870811	0.125599
CRIPT	0.353011	NA
CRISP3	0.597264	NA
CRK	0.768353	0.135974
CRKL	0.796108	0.158475
CRLF3	0.616599	0.172329
CRMP1	0.796909	0.156206
CRNKL1	0.601696	0.200142
CROCC	0.414564	0.231011
CROT	0.23872	NA
CRP	0.884793	0.126529
CRTAC1	0.113505	0.397753
CRTAP	0.912233	0.110552
CRTC1	0.506037	0.236499
CRTC2	0.201313	NA
CRTC3	0.0723187	NA
CRYAB	0.869683	0.103032
CRYBG1	0.297577	0.26341
CRYBG3	0.384665	NA
CRYL1	0.671233	0.212605
CRYZ	0.921151	0.0819182
CRYZL1	0.42026	0.23556
CS	0.836308	0.122825
CSDE1	0.878716	0.112433
CSE1L	0.860713	0.125452
CSF1	0.823009	NA
CSF1R	NA	NA
CSK	0.860246	0.160063
CSNK1A1	0.690678	0.136215
CSNK1D	0.529257	NA
CSNK1E	NA	NA
CSNK1G3	0.475473	NA
CSNK2A1	0.685711	0.141784
CSNK2A2	0.755733	0.1507
CSNK2B	0.506303	0.219508
CSPG4	0.539246	0.193851
CSRP1	0.843388	0.124521
CSRP2	0.88858	0.103616
CST3	0.683482	0.164127
CSTB	0.699187	0.182544
CSTF1	0.673495	0.147337
CSTF2	-0.0184333	0.335777
CSTF2T	0.185858	NA
CSTF3	0.302799	0.220114
CT45A10	0.733167	NA
CTBP1	0.660874	0.194184
CTBP2	0.594341	0.205156
CTBS	0.613979	0.16969
CTCF	0.599595	0.153321
CTDP1	0.363771	NA
CTDSP1	0.557093	NA
CTDSPL2	0.73687	0.13505
CTGF	0.89376	NA
CTH	0.132513	NA
CTHRC1	0.853961	0.143016
CTIF	0.880629	NA
CTNNA1	0.910738	0.106563
CTNNA2	0.59191	0.174688
CTNNAL1	0.591416	0.235325
CTNNB1	0.869726	0.120538
CTNNBIP1	0.39487	NA
CTNNBL1	0.741447	0.153365
CTNND1	0.882235	0.11237
CTPS1	0.901693	0.112964
CTPS2	0.881526	0.111347
CTR9	-0.0685823	0.254608
CTSA	0.772078	0.170461
CTSB	0.922178	0.100629
CTSC	0.845284	0.127951
CTSD	0.830905	0.134193
CTSF	0.76424	0.181309
CTSG	0.747674	0.168035
CTSH	0.754902	0.137471
CTSK	0.846757	NA
CTSL	0.39529	0.208439
CTSS	0.834349	0.144073
CTSZ	0.831467	0.141697
CTTN	0.826938	0.140038
CTTNBP2	NA	NA
CTTNBP2NL	0.231971	0.279035
CTU1	NA	NA
CTU2	0.256874	NA
CUEDC2	0.714339	NA
CUL1	0.600306	0.20984
CUL2	0.830562	0.100079
CUL3	0.75435	0.174132
CUL4A	0.822975	0.129609
CUL4B	0.8773	0.0968151
CUL5	0.81283	0.165807
CUL7	0.629348	0.222621
CUTA	0.736383	0.153303
CUTC	0.393666	NA
CUX1	0.700246	0.167259
CWC15	0.307888	0.232766
CWC22	0.342665	0.262899
CWC25	-0.115725	NA
CWC27	0.135715	0.328278
CWF19L1	0.492913	0.210936
CXADR	0.857387	0.132575
CXCL12	0.842247	NA
CXCL16	NA	NA
CXCR4	0.824889	NA
CXXC1	0.0156036	NA
CXXC5	0.620172	NA
CXorf38	0.770798	0.141525
CXorf56	0.34715	NA
CYB5A	0.791508	0.167951
CYB5B	0.780487	0.184766
CYB5R1	0.892034	0.105064
CYB5R2	0.500424	0.240765
CYB5R3	0.888525	0.103588
CYBA	0.540525	0.211043
CYBB	0.889857	0.110435
CYBRD1	0.70651	0.163344
CYC1	0.912122	0.112737
CYCS	0.873189	0.109132
CYFIP1	0.831055	0.132791
CYFIP2	0.685557	0.232636
CYGB	0.856094	NA
CYHR1	0.464642	0.217246
CYLD	0.308702	NA
CYP11A1	NA	NA
CYP1B1	0.821819	NA
CYP20A1	0.681912	0.175133
CYP27A1	0.754738	0.157203
CYP2S1	0.765543	0.137218
CYP2U1	0.23113	NA
CYP4B1	0.654634	NA
CYP4F11	0.736535	NA
CYP4X1	NA	NA
CYP51A1	0.822974	0.121494
CYP7B1	0.838491	NA
CYR61	NA	NA
CYTB	NA	NA
CYTH1	-0.078892	NA
CYTH2	0.297525	NA
D2HGDH	-0.138942	0.313072
DAAM1	0.678026	NA
DAB2	0.740369	0.157164
DAB2IP	0.397076	NA
DAD1	0.641098	0.142476
DAG1	0.764148	0.125446
DAGLB	0.329251	0.236594
DAP	0.550718	0.196355
DAP3	0.70539	0.159216
DAPK3	0.606197	NA
DAPL1	0.842162	0.150769
DARS	0.902389	0.0875674
DARS2	0.862399	0.117624
DAXX	0.510255	0.261744
DAZAP1	0.790599	0.14922
DBI	0.878578	0.102041
DBN1	0.815883	0.119781
DBNL	0.8504	0.146259
DBR1	0.720474	0.179666
DBT	0.761686	0.169622
DCAF1	0.629996	0.225722
DCAF11	0.382552	0.278235
DCAF13	0.803827	0.154666
DCAF5	-0.311872	NA
DCAF6	0.440967	NA
DCAF7	0.632394	0.252638
DCAF8	0.808766	0.169077
DCAKD	0.730872	0.187059
DCDC2	0.823742	NA
DCHS1	NA	NA
DCK	0.493383	0.212313
DCLK1	0.58481	0.219302
DCLK2	0.62198	NA
DCN	0.888491	0.104682
DCP1A	0.46591	0.23901
DCP1B	0.502708	0.238282
DCPS	0.84303	0.131634
DCTD	0.666884	0.188682
DCTN1	0.849917	0.115821
DCTN2	0.905358	0.096021
DCTN3	0.708005	0.140583
DCTN4	0.592863	0.162285
DCTN5	0.469677	0.175119
DCTN6	0.37383	0.32942
DCTPP1	0.844806	0.138279
DCUN1D1	0.803809	0.123269
DCUN1D3	NA	NA
DCUN1D5	0.835362	0.123568
DCXR	0.856795	0.120635
DDA1	0.274982	NA
DDAH1	0.908071	0.0984736
DDAH2	0.874632	0.123964
DDB1	0.840985	0.133788
DDB2	0.600324	NA
DDHD2	0.0101085	NA
DDI2	0.844759	0.109012
DDOST	0.730098	0.1671
DDR1	0.732525	0.171461
DDRGK1	0.753413	0.149673
DDT	0.889094	0.10692
DDX1	0.727709	0.211141
DDX10	0.39028	0.265264
DDX17	0.885612	0.0866602
DDX18	0.898016	0.0880495
DDX19A	-0.0685666	0.357902
DDX19B	0.160367	0.33042
DDX20	0.434465	0.227231
DDX21	0.713071	0.172198
DDX23	0.865273	0.10308
DDX24	0.802511	0.139208
DDX27	0.907622	0.111131
DDX28	0.319481	NA
DDX31	0.58825	0.23531
DDX39A	0.768682	0.138713
DDX39B	0.873752	0.102421
DDX3X	0.876235	0.106821
DDX41	0.359349	0.268818
DDX42	0.768262	0.132354
DDX46	0.846838	0.0974735
DDX47	0.775697	0.146979
DDX49	0.380786	0.252172
DDX5	0.820181	0.144749
DDX50	0.747179	0.142198
DDX51	0.356582	0.261369
DDX52	0.493814	0.228011
DDX54	0.820466	0.143883
DDX55	0.558977	NA
DDX56	0.728878	0.16976
DDX58	0.860697	0.132921
DDX6	0.766986	0.126188
DDX60	0.757419	0.160148
DDX60L	0.715068	NA
DECR1	0.735947	0.183987
DECR2	0.447533	NA
DEF6	0.491879	NA
DEGS1	0.545541	0.25284
DEK	0.892675	0.104791
DENND2D	0.470657	NA
DENND3	0.600163	NA
DENND4A	NA	NA
DENND4C	0.506898	0.22604
DENR	0.465748	0.212059
DEPTOR	0.869963	0.114381
DERA	0.688989	0.176741
DERL1	0.309821	0.23495
DERL2	0.658239	NA
DES	0.776965	0.150026
DESI2	0.241528	NA
DFFA	0.88323	0.135915
DFFB	0.498474	NA
DFNA5	0.599704	0.25451
DGAT1	0.654034	0.224001
DGCR8	0.529943	NA
DGKA	0.640399	0.197861
DGKZ	0.441827	NA
DGUOK	0.493544	NA
DHCR24	0.839887	0.147482
DHCR7	0.814637	0.152633
DHFR	0.752487	NA
DHODH	0.386397	0.243655
DHPS	0.21043	0.346796
DHRS1	0.639579	0.189143
DHRS11	0.508588	0.268371
DHRS13	0.0618612	NA
DHRS2	0.836777	NA
DHRS3	0.79002	NA
DHRS4	0.861805	0.124451
DHRS7	0.734472	0.156594
DHRS7B	0.757592	0.14521
DHRSX	NA	NA
DHTKD1	0.784702	0.164289
DHX15	0.86863	0.104973
DHX16	0.269059	0.334742
DHX29	0.916022	0.105391
DHX30	0.841563	0.12569
DHX32	0.688261	NA
DHX33	0.659481	NA
DHX36	0.800676	0.13504
DHX37	0.373857	0.244215
DHX38	0.334075	0.271402
DHX40	0.403994	0.249507
DHX57	0.581991	0.230646
DHX8	0.596469	0.243893
DHX9	0.910444	0.0892883
DIABLO	0.771223	0.152879
DIAPH1	0.901468	0.0987654
DIAPH2	0.83039	0.115203
DICER1	0.616851	0.143622
DIDO1	0.825677	0.155017
DIEXF	0.640431	0.195809
DIMT1	0.228667	0.342703
DIP2A	0.0891082	NA
DIP2B	0.473675	0.220363
DIS3	0.888276	0.0937233
DIS3L	0.374556	NA
DIS3L2	0.768571	0.159574
DKC1	0.731305	0.18527
DLAT	0.963599	0.0715113
DLD	0.885246	0.125664
DLG1	0.915334	0.100429
DLG3	0.586783	0.166539
DLG5	0.220264	NA
DLGAP4	0.752211	0.136053
DLGAP5	0.276391	NA
DLST	0.852113	0.134435
DMAP1	0.221571	0.238511
DMD	0.373837	0.256616
DMTN	0.819627	NA
DMXL1	0.616516	NA
DNAAF2	0.409669	NA
DNAAF5	0.68253	0.171953
DNAJA1	0.728999	0.149876
DNAJA2	0.739804	0.167572
DNAJA3	0.904005	0.101976
DNAJA4	NA	NA
DNAJB1	0.589305	0.208258
DNAJB11	0.803582	0.139636
DNAJB12	0.239071	NA
DNAJB2	0.606395	NA
DNAJB4	0.309251	NA
DNAJB5	0.600252	NA
DNAJB6	0.408268	0.240032
DNAJC1	0.763013	NA
DNAJC10	0.909525	0.091275
DNAJC11	0.825477	0.108447
DNAJC13	0.875526	0.117804
DNAJC16	0.208478	NA
DNAJC17	0.625435	0.290643
DNAJC19	0.715493	0.190149
DNAJC2	0.517328	0.238005
DNAJC21	0.654504	NA
DNAJC25	0.398073	0.239471
DNAJC3	0.359419	0.25877
DNAJC5	0.684871	0.217586
DNAJC7	0.807388	0.14891
DNAJC8	0.818901	0.155637
DNAJC9	0.82135	0.150804
DNASE2	0.422345	0.213847
DNLZ	0.467658	NA
DNM1	0.793105	0.142253
DNM1L	0.866728	0.125934
DNM2	0.824868	0.132642
DNMT1	0.697731	0.210655
DNMT3A	0.812204	0.164263
DNPEP	0.8677	0.128649
DNPH1	0.881314	0.119471
DNTTIP1	0.672198	NA
DNTTIP2	0.800888	0.141931
DOCK1	0.758615	0.159586
DOCK10	0.702095	0.161696
DOCK11	0.804549	NA
DOCK2	0.812786	0.144303
DOCK4	0.563193	0.249218
DOCK5	0.364948	0.304932
DOCK6	0.701699	NA
DOCK7	0.574491	0.199449
DOCK8	0.691257	0.163093
DOCK9	0.396867	0.280959
DOHH	-0.0280341	0.248826
DOK1	-0.0279146	0.356147
DOK2	0.0630501	NA
DOPEY2	0.0409798	0.24544
DPAGT1	0.737359	0.169231
DPCD	0.474812	0.296961
DPEP3	0.929723	NA
DPF2	0.689518	0.174784
DPH1	0.182801	NA
DPH2	0.336438	NA
DPH5	0.275238	0.295768
DPH6	0.604492	NA
DPM1	0.823686	0.128685
DPM3	0.357725	NA
DPP3	0.886808	0.0870409
DPP7	0.768167	0.157298
DPP9	0.587548	0.218034
DPT	0.843066	0.121008
DPY19L1	0.560587	NA
DPY30	-0.0282018	0.229293
DPYD	0.850059	0.102077
DPYSL2	0.827403	0.131143
DPYSL3	0.936823	0.0888388
DPYSL4	NA	NA
DPYSL5	NA	NA
DR1	0.588925	0.208651
DRAP1	0.168164	0.261064
DRG1	0.796036	0.158834
DRG2	0.595331	0.185662
DSC2	0.820179	0.130123
DSCC1	0.0519798	NA
DSCR3	0.510168	0.219998
DSG2	0.921871	0.0949155
DSN1	0.606815	NA
DSP	0.884416	0.106402
DST	0.131186	0.232776
DSTN	0.763511	0.182361
DTD1	0.436478	0.271932
DTNB	0.742559	NA
DTNBP1	0.0347329	0.257578
DTX3L	0.788311	0.146132
DTYMK	0.856164	0.115788
DUS1L	0.351795	NA
DUS3L	0.606734	NA
DUSP11	0.761236	0.168042
DUSP12	0.145902	NA
DUSP23	0.7899	0.168664
DUSP3	0.472801	0.198935
DUSP6	0.0557426	NA
DUT	0.92679	0.0833078
DVL2	-0.0664995	NA
DVL3	0.230524	0.301948
DYM	-0.0331501	NA
DYNC1H1	0.89735	0.098866
DYNC1I2	0.674786	0.159365
DYNC1LI1	0.587077	0.191759
DYNC1LI2	0.697705	0.202037
DYNC2H1	0.111022	0.306331
DYNLL1	0.583928	0.175294
DYNLL2	0.683319	0.217198
DYNLRB1	0.786881	0.110685
DYNLT1	0.403671	0.244342
DYNLT3	0.423767	NA
DYRK1A	0.204824	NA
DYSF	0.0239944	0.280506
EARS2	0.372945	0.292549
EBAG9	0.333475	0.345002
EBNA1BP2	0.751551	0.173939
EBP	0.587193	NA
ECD	-0.212043	NA
ECE1	0.710418	0.157604
ECE2	NA	NA
ECH1	0.777603	0.130073
ECHDC1	0.88093	0.126903
ECHDC3	0.903575	0.096804
ECHS1	0.920036	0.0990532
ECI1	0.882986	0.11734
ECI2	0.80341	0.141006
ECM1	0.858422	0.118249
ECM2	0.678054	NA
ECSIT	0.703883	0.155892
ECT2	0.484297	0.236084
EDC3	0.832269	0.122823
EDC4	0.276642	0.206668
EDEM3	0.322048	NA
EDF1	0.770072	0.151246
EEA1	0.873531	0.120174
EED	0.778218	0.166726
EEF1A1	0.578977	0.146818
EEF1A2	0.0700827	NA
EEF1B2	0.728343	0.162655
EEF1D	0.834723	0.130009
EEF1E1	0.652431	0.19982
EEF1G	0.779915	0.168329
EEF2	0.575151	0.209257
EEF2K	0.666695	0.192997
EEFSEC	0.563497	0.177682
EFCAB14	0.854534	NA
EFEMP1	0.868949	0.120321
EFEMP2	0.850411	0.105937
EFHD1	0.875527	0.116689
EFHD2	0.639798	0.166542
EFL1	0.69767	0.187867
EFNB1	0.776951	NA
EFNB2	0.791728	NA
EFR3A	0.42759	0.250646
EFTUD2	0.830418	0.109744
EGFR	0.449653	0.221981
EGLN1	0.691256	0.158998
EHBP1	-0.201937	0.305495
EHBP1L1	0.323631	0.229038
EHD1	0.850891	0.155738
EHD2	0.88142	0.110617
EHD3	0.482211	NA
EHD4	0.821325	0.158636
EHF	0.286905	NA
EHHADH	0.840034	0.12014
EHMT1	0.384189	0.205724
EHMT2	0.5813	0.167934
EI24	0.627169	NA
EIF1	0.692326	0.148565
EIF1AD	0.117082	NA
EIF1AX	0.776695	0.157214
EIF2A	0.897701	0.0839448
EIF2AK2	0.865946	0.125512
EIF2AK4	0.66574	NA
EIF2B1	0.684345	0.200376
EIF2B2	0.321956	0.21429
EIF2B3	0.722453	0.199819
EIF2B4	0.424183	0.237161
EIF2B5	0.567864	0.158196
EIF2D	0.810708	0.123672
EIF2S1	0.895514	0.0860858
EIF2S2	0.908678	0.106962
EIF2S3	0.866058	0.121843
EIF3A	0.679101	0.180595
EIF3B	0.745058	0.154509
EIF3C	0.794531	0.135652
EIF3D	0.802226	0.119287
EIF3E	0.411572	0.197682
EIF3F	0.676213	0.180977
EIF3G	0.255497	0.319563
EIF3H	0.759035	0.14111
EIF3I	0.720646	0.183297
EIF3J	0.826773	0.133193
EIF3K	0.506847	0.17367
EIF3L	0.771627	0.137651
EIF3M	0.76052	0.111834
EIF4A1	0.484494	0.273959
EIF4A2	0.893376	0.126896
EIF4A3	0.773706	0.122321
EIF4B	0.726349	0.164992
EIF4E	0.31873	0.244792
EIF4E2	0.263782	0.26574
EIF4EBP2	0.499405	0.165886
EIF4ENIF1	0.0672954	NA
EIF4G1	0.85036	0.118277
EIF4G2	0.830445	0.113224
EIF4G3	0.624114	0.228838
EIF4H	0.723503	0.11363
EIF5	0.788954	0.151607
EIF5A	0.29002	0.20215
EIF5B	0.879932	0.130978
EIF6	0.858657	0.096807
EIPR1	0.166595	0.287012
ELAC2	0.649826	0.187446
ELANE	0.635231	0.204509
ELAVL1	0.785139	0.109403
ELF1	-0.0937162	0.288135
ELF2	0.998334	NA
ELF3	0.788997	0.182544
ELL	0.24413	NA
ELMO1	0.840227	0.114671
ELMO2	0.713104	0.159782
ELMO3	0.611737	0.202598
ELMOD2	0.678002	0.219509
ELMSAN1	-0.355079	0.332117
ELN	0.749456	0.186812
ELOA	0.751207	0.141011
ELOB	0.343789	0.221209
ELOC	0.776045	0.113546
ELOVL1	0.68549	0.182879
ELP1	0.497417	0.294004
ELP2	0.173074	0.315592
ELP3	0.468928	0.250395
ELP4	0.124919	NA
ELP5	0.211865	NA
EMC1	0.823974	0.125471
EMC10	0.590882	0.197224
EMC2	0.736717	0.151614
EMC3	0.599287	0.174649
EMC4	0.679081	0.191608
EMC7	0.611818	0.160008
EMC8	0.730452	0.113698
EMD	0.793297	0.141891
EMG1	0.640128	0.199528
EMILIN1	0.879299	0.0979424
EMILIN2	0.836112	0.119129
EMILIN3	NA	NA
EML1	0.397351	0.278016
EML2	0.830261	0.113108
EML3	0.689081	0.18014
EML4	0.930137	0.0916029
EMSY	0.0390164	NA
ENAH	0.769762	0.134252
ENDOD1	0.649472	0.189257
ENDOG	0.517334	NA
ENG	0.802033	0.168853
ENGASE	0.672875	NA
ENO1	0.653961	0.212616
ENO2	0.563404	0.203095
ENO3	0.0858619	NA
ENOPH1	0.519961	0.219449
ENOSF1	0.545529	NA
ENPEP	0.821088	NA
ENPP1	0.772716	0.170388
ENPP2	0.274188	NA
ENPP4	0.71744	0.183354
ENPP6	0.842271	NA
ENSA	0.556714	0.261709
ENTPD1	0.770126	0.146475
ENTPD2	0.839839	NA
ENTPD5	0.735096	NA
ENY2	0.76164	0.123712
EOGT	0.509462	NA
EP300	0.486149	0.197553
EP400	0.222319	0.248978
EPB41	0.787929	0.116886
EPB41L1	0.850088	0.120595
EPB41L2	0.909436	0.0838218
EPB41L3	0.763913	0.133651
EPB41L4A	-0.448229	NA
EPB41L5	0.686959	0.205225
EPB42	0.66759	0.193204
EPC1	-0.149135	NA
EPCAM	0.882825	0.124527
EPDR1	0.583866	NA
EPG5	0.183991	NA
EPHA1	NA	NA
EPHA2	0.0266035	NA
EPHB2	0.43248	NA
EPHB3	0.953741	NA
EPHB4	-0.304701	NA
EPHX1	0.850581	0.109463
EPHX2	0.771256	0.165582
EPHX4	NA	NA
EPM2AIP1	0.813979	0.138641
EPN1	0.567143	0.185866
EPN2	0.195617	NA
EPN3	0.411178	NA
EPPK1	0.926765	0.079054
EPRS	0.77764	0.156132
EPS15	0.483014	0.238058
EPS15L1	0.225115	0.284333
EPS8	0.777205	NA
EPS8L1	0.859616	0.118653
EPS8L2	0.721911	0.167312
EPSTI1	0.367662	NA
EPX	0.601605	NA
ERAL1	0.362861	0.257127
ERAP1	0.926034	0.0895265
ERAP2	0.822724	0.169396
ERBB2	0.344957	0.272204
ERBIN	0.747918	0.14519
ERC1	0.563585	0.215171
ERCC1	0.871201	NA
ERCC2	0.523435	NA
ERCC3	0.350613	0.294232
ERCC4	0.820399	NA
ERCC6	0.439998	NA
ERF	0.325594	NA
ERG28	0.56793	0.240704
ERGIC1	0.831792	0.142971
ERGIC2	0.792245	0.188198
ERGIC3	0.513973	0.303434
ERH	0.697442	0.141219
ERI1	0.594508	NA
ERI3	0.805113	0.159866
ERLEC1	0.69728	0.146876
ERLIN1	0.709264	0.193806
ERLIN2	0.814275	0.175129
ERMP1	0.916811	0.0870914
ERO1A	0.677745	0.181994
ERP29	0.747552	0.159595
ERP44	0.689663	0.153454
ESD	0.520272	0.220065
ESF1	0.504155	0.207324
[truncated: 5,063 more rows]

## Sheet: Table S7
	Correlation	NRMSE
average	0.5284	0.186332
A1BG	0.28866	0.218033
A2M	0.203595	0.20064
AAAS	0.543675	0.192047
AACS	0.576367	0.210186
AAK1	0.536576	0.192201
AAMDC	0.667898	0.165948
AAMP	0.694728	0.173644
AAR2	0.370827	0.176223
AARS	0.843485	0.174785
AARS2	0.620245	0.181249
AARSD1	0.643412	0.188293
AASDHPPT	0.502212	0.189396
AASS	0.592522	0.190474
AATF	0.517432	0.190398
ABAT	0.901978	0.149635
ABCB10	0.557377	0.190951
ABCB6	0.647175	0.178415
ABCB7	0.546494	0.198843
ABCB8	0.412814	0.168354
ABCC1	0.467392	0.21834
ABCC4	0.857962	0.190386
ABCD1	0.4502	0.173815
ABCD3	0.566927	0.191794
ABCE1	0.616773	0.148216
ABCF1	0.75197	0.169429
ABCF2	0.736052	0.163025
ABCF3	0.64238	0.153552
ABHD10	0.625608	0.200353
ABHD11	0.732673	0.191781
ABHD12	0.491592	0.214661
ABHD14B	0.75603	0.199513
ABHD16A	0.570159	0.154495
ABI1	0.266128	0.253781
ABI2	0.30699	0.16945
ABLIM1	0.742727	0.211317
ABR	0.681075	0.157283
ABRACL	0.435986	0.187278
ABRAXAS2	0.520425	0.19208
ACAA1	0.584712	0.172043
ACAA2	0.711072	0.144054
ACACA	0.594916	0.173322
ACAD10	0.750207	0.191305
ACAD8	0.874844	0.145911
ACAD9	0.781946	0.178325
ACADM	0.54741	0.162554
ACADS	0.535781	0.171543
ACADSB	0.766363	0.17581
ACADVL	0.789896	0.164379
ACAP2	0.480202	0.163729
ACAT1	0.76131	0.180769
ACAT2	0.793668	0.138707
ACBD3	0.5724	0.170608
ACE	0.415219	0.178336
ACIN1	0.383548	0.237454
ACLY	0.699304	0.197896
ACO1	0.688557	0.179519
ACO2	0.611149	0.205789
ACOT13	0.432827	0.207869
ACOT7	0.683022	0.169495
ACOT8	0.447975	0.219118
ACOT9	0.662717	0.132258
ACOX1	0.699697	0.142884
ACOX3	0.628357	0.200549
ACP1	0.648693	0.187904
ACP2	0.451769	0.159962
ACP6	0.729062	0.149613
ACSF2	0.364996	0.182491
ACSF3	0.392909	0.140967
ACSL1	0.787903	0.150661
ACSL3	0.523972	0.176537
ACSL4	0.738504	0.183086
ACSL5	0.794961	0.146153
ACSS1	0.892024	0.159647
ACSS2	0.61285	0.192446
ACSS3	0.344369	0.224601
ACTBL2	0.24557	0.191881
ACTG1	0.0950387	0.208423
ACTL6A	0.567457	0.201388
ACTN1	0.775514	0.199376
ACTN4	0.701478	0.181326
ACTR10	-0.0491361	0.206429
ACTR1A	0.496547	0.189501
ACTR1B	0.60293	0.172861
ACTR2	0.584114	0.189273
ACTR3	0.689393	0.160144
ACTR3B	0.60455	0.164403
ACTR5	0.315964	0.167245
ACY1	0.831721	0.192004
ACYP1	0.685066	0.184816
ACYP2	0.585532	0.20147
ADA	0.754467	0.171274
ADAM10	0.651075	0.154327
ADAM17	0.56712	0.222801
ADAM9	0.725998	0.163821
ADAR	0.60792	0.158482
ADD1	0.410164	0.212465
ADD2	0.785255	0.188049
ADD3	0.569103	0.191926
ADGRE5	0.362565	0.180845
ADGRL2	0.0220269	0.184174
ADH1B	0.759308	0.265989
ADH5	0.712751	0.164547
ADI1	0.602739	0.190291
ADIRF	0.474855	0.200525
ADK	0.560324	0.180411
ADNP	0.746976	0.163085
ADO	0.27865	0.234624
ADPGK	0.281399	0.188032
ADPRH	0.756344	0.154047
ADPRHL2	0.741897	0.151382
ADRM1	0.204961	0.213138
ADSL	0.641653	0.200809
ADSS	0.498429	0.130792
ADSSL1	0.686284	0.161162
AEBP1	0.744558	0.202752
AFAP1L2	0.888218	0.179968
AFDN	0.559085	0.160456
AFG3L2	0.815809	0.209569
AFM	0.30273	0.191711
AGAP3	0.218973	0.226032
AGFG1	0.147911	0.208717
AGFG2	0.326897	0.199436
AGK	0.476946	0.219513
AGL	0.464018	0.145835
AGO1	0.250279	0.212432
AGO2	0.54031	0.175067
AGO3	0.491639	0.190756
AGPAT1	0.461735	0.199443
AGPAT3	0.603348	0.150954
AGPAT5	0.677443	0.135158
AGPS	0.573882	0.196391
AGR2	0.539251	0.127656
AGRN	0.382771	0.172756
AGT	-0.00209566	0.21394
AGTRAP	0.489447	0.20009
AHCTF1	0.507724	0.250007
AHCY	0.744563	0.175283
AHCYL1	0.669629	0.180386
AHCYL2	0.317254	0.206783
AHDC1	0.420249	0.179713
AHNAK	0.373374	0.23053
AHNAK2	0.588756	0.19851
AHR	0.458688	0.190468
AHSA1	0.790164	0.159844
AHSG	0.209231	0.211085
AIDA	0.104332	0.187981
AIF1	0.617401	0.171882
AIF1L	0.537136	0.18676
AIFM1	0.758689	0.211566
AIMP1	0.451809	0.160921
AIMP2	0.313167	0.185947
AIP	0.381237	0.208934
AK1	0.72309	0.170025
AK2	0.670764	0.202679
AK3	0.736357	0.175991
AK4	0.569461	0.181927
AKAP12	0.718682	0.234888
AKAP13	0.69259	0.200249
AKAP8	0.600343	0.18931
AKAP8L	0.596137	0.202421
AKAP9	0.721454	0.143763
AKR1A1	0.493827	0.235656
AKR1B1	0.740983	0.159175
AKR1C3	0.772572	0.178644
AKR7A2	0.590093	0.15841
AKT1	0.693762	0.142324
AKT1S1	0.138504	0.201695
AKT2	0.588056	0.164775
ALAD	0.409216	0.177842
ALB	0.353194	0.195203
ALCAM	0.898547	0.1491
ALDH16A1	0.700005	0.183143
ALDH18A1	0.573359	0.181889
ALDH1A1	0.664957	0.181162
ALDH1A2	0.830926	0.165762
ALDH1A3	0.846746	0.199044
ALDH1B1	0.67993	0.177585
ALDH1L2	0.764607	0.193217
ALDH2	0.898418	0.167769
ALDH3A2	0.841969	0.175411
ALDH4A1	0.81315	0.162255
ALDH5A1	0.63684	0.215918
ALDH6A1	0.831624	0.136196
ALDH7A1	0.779631	0.176619
ALDH9A1	0.746229	0.202764
ALDOA	0.682516	0.138531
ALDOC	0.725546	0.202572
ALG1	0.479393	0.180736
ALG11	0.638007	0.182541
ALG2	0.656053	0.198322
ALG5	0.574131	0.147075
ALG8	0.47069	0.156398
ALG9	0.238031	0.217498
ALKBH4	0.309239	0.200112
ALKBH5	0.460336	0.171944
ALOX5	0.80446	0.162498
ALPL	0.83488	0.151269
ALYREF	0.511163	0.199566
AMBP	0.262636	0.184283
AMDHD2	0.517001	0.190707
AMPD2	0.590142	0.156653
AMPD3	0.718947	0.14247
ANAPC1	0.116921	0.233886
ANAPC4	0.279609	0.212312
ANAPC5	0.251795	0.212795
ANAPC7	0.376609	0.163138
ANG	0.42211	0.190002
ANGPTL2	0.529036	0.188095
ANK1	0.418115	0.210679
ANK2	0.502799	0.17551
ANK3	0.726245	0.152638
ANKFY1	0.593464	0.192103
ANKHD1	0.372005	0.143188
ANKLE2	0.0435728	0.197061
ANKMY2	0.661682	0.191883
ANKRD13A	0.596287	0.199765
ANKRD17	0.476627	0.182155
ANKRD28	0.76425	0.177694
ANKRD44	0.627705	0.20832
ANKS1A	0.477511	0.173168
ANO6	0.427422	0.180447
ANP32A	0.764192	0.159455
ANP32B	0.759749	0.159141
ANP32E	0.57884	0.202436
ANPEP	0.70907	0.206686
ANTXR1	0.783874	0.174766
ANXA1	0.833763	0.156155
ANXA11	0.710734	0.163984
ANXA2	0.735784	0.178744
ANXA3	0.739149	0.16578
ANXA4	0.788164	0.175052
ANXA5	0.808805	0.183618
ANXA6	0.637102	0.174075
ANXA7	0.784956	0.183796
ANXA9	0.722909	0.169236
AOC3	0.771921	0.175181
AP1B1	0.564758	0.203113
AP1G1	0.621289	0.172663
AP1M1	0.46226	0.221405
AP1M2	0.276894	0.175682
AP1S1	0.275431	0.189675
AP2A1	0.658842	0.170687
AP2A2	0.601878	0.178371
AP2B1	0.393519	0.156987
AP2M1	0.482444	0.163192
AP2S1	0.303117	0.183751
AP3B1	0.55727	0.198999
AP3D1	0.448149	0.181016
AP3M1	0.416142	0.184501
AP3S1	0.393481	0.179538
AP5Z1	0.154182	0.19511
APAF1	0.547743	0.175742
APBB1IP	0.695103	0.182541
APCS	0.472727	0.227592
APEH	0.764416	0.176431
APEX1	0.743342	0.172727
API5	0.667913	0.182169
APIP	0.312394	0.250216
APLP2	0.677683	0.182222
APMAP	0.738063	0.178267
APOA1	0.0693505	0.219202
APOA2	0.142229	0.228119
APOA4	0.171399	0.191574
APOB	0.364889	0.20419
APOBEC3C	0.174138	0.211812
APOC1	-0.0700034	0.24963
APOC3	0.0180268	0.194228
APOD	0.252826	0.196282
APOE	0.351268	0.145428
APOH	0.083637	0.211142
APOL1	0.208528	0.226442
APOL2	0.770559	0.151623
APOL3	0.63679	0.143975
APOM	0.113383	0.204403
APOO	0.57479	0.172791
APOOL	0.311868	0.21388
APP	0.63464	0.162482
APPL1	0.530995	0.186807
APPL2	0.556098	0.179555
APRT	0.756513	0.15838
AQR	0.322158	0.224342
ARAF	0.553743	0.132258
ARAP1	0.325022	0.215007
ARCN1	0.590463	0.198461
ARF4	0.49249	0.19403
ARF5	0.50156	0.144147
ARF6	0.663563	0.191293
ARFGAP1	0.682763	0.165335
ARFGAP2	0.306216	0.195703
ARFGAP3	0.673051	0.173599
ARFGEF1	0.750197	0.16069
ARFGEF2	0.763657	0.161688
ARFIP1	0.740394	0.179102
ARFIP2	0.5135	0.19814
ARGLU1	0.275778	0.192203
ARHGAP1	0.588561	0.218359
ARHGAP12	0.575087	0.149734
ARHGAP17	0.467757	0.20278
ARHGAP18	0.534985	0.201307
ARHGAP25	0.654719	0.17104
ARHGAP35	0.621324	0.206553
ARHGAP4	0.778158	0.18493
ARHGAP45	0.722166	0.168901
ARHGAP5	0.56853	0.16064
ARHGDIA	0.653417	0.153473
ARHGDIB	0.722629	0.173364
ARHGEF1	0.53189	0.191979
ARHGEF10	0.639322	0.201337
ARHGEF12	0.570572	0.215797
ARHGEF16	0.633522	0.197576
ARHGEF17	0.575193	0.14886
ARHGEF2	0.793306	0.145048
ARHGEF40	0.431516	0.154088
ARHGEF5	0.71322	0.144766
ARHGEF6	0.519785	0.193186
ARHGEF7	0.558715	0.228854
ARID1A	0.387723	0.137922
ARID1B	0.599935	0.195282
ARID2	0.497096	0.170698
ARIH1	0.586113	0.203971
ARIH2	0.180116	0.231825
ARL1	0.388612	0.173371
ARL2	0.39201	0.230686
ARL3	0.471997	0.218798
ARL6IP1	0.439131	0.205204
ARL6IP4	0.471311	0.223484
ARL6IP5	0.384391	0.220393
ARL8A	0.359205	0.196632
ARL8B	0.438008	0.213744
ARMC1	0.454022	0.219344
ARMC10	0.614125	0.16998
ARMC6	0.467928	0.197838
ARMC8	0.458825	0.191957
ARMC9	0.808719	0.164598
ARMCX2	0.58843	0.193724
ARMCX3	0.581119	0.201817
ARMT1	0.452852	0.150698
ARPC1A	0.518589	0.212495
ARPC1B	0.740308	0.165052
ARPC2	0.370023	0.184922
ARPC3	0.380889	0.17692
ARPC4	0.495341	0.18024
ARPC5	0.436549	0.1871
ARPC5L	0.499496	0.189677
ARPIN	0.577568	0.168415
ARPP19	0.244969	0.174165
ARRB1	0.605005	0.1607
ARRB2	0.471876	0.183812
ARSA	0.671702	0.153595
ARVCF	0.637351	0.185444
ASAH1	0.411263	0.185336
ASAP1	0.450295	0.180758
ASCC1	0.332859	0.224352
ASCC2	0.503374	0.195434
ASCC3	0.724894	0.202787
ASF1A	0.283971	0.194272
ASH2L	0.636589	0.182602
ASL	0.77366	0.170638
ASMTL	0.573105	0.164692
ASNA1	0.674019	0.208889
ASNS	0.745673	0.127912
ASPH	0.711243	0.17505
ASPN	0.656605	0.179098
ASPSCR1	0.571944	0.189102
ASRGL1	0.906098	0.209586
ASS1	0.825525	0.172138
ATAD1	0.603318	0.160673
ATAD2	0.625275	0.197048
ATAD3A	0.639298	0.142486
ATE1	0.57399	0.159965
ATF2	0.374203	0.167823
ATF7IP	0.476113	0.162476
ATG16L1	0.529358	0.220847
ATG2A	0.399132	0.208908
ATG3	0.68466	0.191252
ATG4B	0.650129	0.155693
ATG5	0.341705	0.181902
ATG7	0.55922	0.220398
ATG9A	0.531351	0.140716
ATIC	0.751174	0.191688
ATL1	0.549265	0.152279
ATL2	0.400166	0.217212
ATL3	0.64736	0.176987
ATM	0.375231	0.229538
ATOX1	0.612917	0.191378
ATP13A1	0.228992	0.186859
ATP1A1	0.400733	0.168138
ATP1B1	0.674285	0.146019
ATP1B3	0.534541	0.172707
ATP2A2	0.558812	0.173786
ATP2A3	0.558391	0.216188
ATP2B1	0.675402	0.188151
ATP2B4	0.625866	0.191873
ATP2C1	0.706015	0.159923
ATP5A1	0.550941	0.168501
ATP5B	0.530283	0.195464
ATP5C1	0.243947	0.177773
ATP5D	0.221625	0.235718
ATP5E	0.166894	0.163155
ATP5F1	0.558107	0.16829
ATP5H	0.652018	0.167188
ATP5I	0.292884	0.186863
ATP5J	0.583338	0.201747
ATP5J2-PTCD1	0.410817	0.199993
ATP5L	0.590234	0.181627
ATP5O	0.437499	0.152613
ATP6	-0.0703916	0.3026
ATP6AP1	0.328688	0.191397
ATP6AP2	0.16128	0.200182
ATP6V0A1	0.563777	0.167813
ATP6V0D1	0.547803	0.184597
ATP6V1A	0.494424	0.202411
ATP6V1B1	0.785818	0.203996
ATP6V1B2	0.740645	0.209127
ATP6V1C1	0.720785	0.168706
ATP6V1D	0.179651	0.211628
ATP6V1E1	0.436106	0.185541
ATP6V1F	0.15709	0.183562
ATP6V1G1	0.143654	0.199811
ATP6V1H	0.347771	0.208233
ATP7A	0.660486	0.157797
ATP8	0.414028	0.191299
ATP9A	0.702351	0.171628
ATPAF1	0.719402	0.164894
ATPAF2	0.597329	0.194456
ATPIF1	0.679212	0.213164
ATR	0.434951	0.196106
ATRN	0.234965	0.183741
ATRX	0.434705	0.212198
ATXN10	0.689092	0.133603
ATXN2	0.438854	0.190892
ATXN2L	0.446139	0.193311
ATXN3	0.435746	0.175125
ATXN7L3B	0.380523	0.218455
AUH	0.726793	0.205946
AUP1	0.53869	0.203946
AZGP1	0.0947927	0.189595
AZU1	0.196606	0.214476
B2M	0.636216	0.184681
B3GAT3	0.364186	0.244718
B4GALT1	0.640183	0.138217
BABAM1	0.299361	0.169381
BABAM2	-0.141835	0.197268
BAD	0.236232	0.171032
BAG1	0.522952	0.176633
BAG2	0.750759	0.170966
BAG3	0.492255	0.214974
BAG5	0.61864	0.153904
BAG6	0.48098	0.144314
BAIAP2	0.796895	0.166334
BAIAP2L1	0.66807	0.178978
BAK1	0.617513	0.168555
BANF1	0.516223	0.211358
BASP1	0.655488	0.199362
BAX	0.293501	0.235321
BAZ1B	0.628773	0.167816
BAZ2A	0.195314	0.133287
BBS1	0.242478	0.218854
BCAM	0.730023	0.176639
BCAP29	0.426408	0.169211
BCAP31	0.762523	0.152549
BCAR1	0.399501	0.202922
BCAS2	0.517517	0.17249
BCAT1	0.865839	0.296044
BCAT2	0.681091	0.183557
BCCIP	0.656933	0.183898
BCKDHA	0.545332	0.186856
BCKDHB	0.548524	0.207792
BCKDK	0.481565	0.204444
BCL2L1	0.59422	0.17156
BCL2L13	0.57994	0.18455
BCL9	0.140925	0.222353
BCLAF1	0.438434	0.237415
BCS1L	0.654397	0.190136
BDH1	0.834662	0.212845
BDH2	0.714658	0.155768
BECN1	0.518655	0.190356
BET1	0.563535	0.192536
BGN	0.675832	0.145778
BID	0.50315	0.205259
BIN1	0.891571	0.175276
BIN2	0.628648	0.181895
BIRC6	0.466646	0.195942
BLMH	0.753466	0.180764
BLOC1S1	0.316699	0.194161
BLOC1S3	0.251918	0.180722
BLOC1S4	0.304198	0.209875
BLOC1S5	0.219507	0.21329
BLVRA	0.54785	0.207157
BLVRB	0.383181	0.209856
BMP2K	0.578841	0.187686
BMS1	0.356671	0.2118
BNIP1	0.348508	0.234073
BOD1L1	0.428729	0.217167
BOLA2	0.495939	0.196619
BOP1	0.460089	0.187575
BORCS5	0.102996	0.265844
BPGM	0.538767	0.206513
BPHL	0.781657	0.169424
BPNT1	0.729245	0.159759
BPTF	0.593337	0.227174
BRAP	0.467268	0.175922
BRAT1	0.235956	0.210552
BRCC3	0.0799012	0.201582
BRD2	0.402865	0.153581
BRD3	0.665823	0.201798
BRD4	0.374436	0.19963
BRD7	0.237799	0.222383
BRI3BP	0.662323	0.174972
BRIX1	0.202541	0.22616
BRK1	0.0381038	0.207982
BRMS1L	0.476131	0.202252
BROX	0.645388	0.187997
BSDC1	0.515077	0.213712
BSG	0.383062	0.227502
BST1	0.579278	0.156498
BST2	0.762901	0.175154
BTAF1	0.497288	0.210904
BTD	-0.112656	0.184047
BTF3	0.573268	0.186454
BTF3L4	0.406099	0.181021
BTN3A3	0.679537	0.144614
BUB3	0.373256	0.224847
BUD23	0.462596	0.185778
BUD31	0.42493	0.16833
BYSL	0.530462	0.191308
BZW1	0.596882	0.186267
BZW2	0.836718	0.161915
C10orf76	0.40557	0.139945
C11orf54	0.467683	0.185805
C11orf58	0.660367	0.14248
C11orf68	0.374001	0.216588
C12orf10	0.727043	0.141843
C12orf57	0.313916	0.212793
C14orf159	0.424129	0.195122
C14orf166	0.368058	0.195203
C14orf2	0.411239	0.208357
C15orf48	0.833417	0.182648
C16orf58	0.666077	0.190328
C16orf62	0.335984	0.165959
C17orf49	0.498183	0.178517
C17orf62	0.522008	0.157212
C17orf75	0.614035	0.200222
C18orf25	0.719201	0.138591
C19orf53	0.56035	0.184859
C19orf66	0.470096	0.195962
C19orf70	-0.0238822	0.291681
C1QA	0.4168	0.156483
C1QB	0.423274	0.146839
C1QBP	0.787598	0.190534
C1QC	0.475301	0.171332
C1QTNF3	0.797928	0.190894
C1R	0.71548	0.187563
C1S	0.768126	0.186426
C1orf123	0.564366	0.17229
C1orf198	0.658286	0.163488
C1orf27	0.395997	0.193473
C2	0.350937	0.20735
C20orf27	0.365471	0.193696
C21orf33	0.727779	0.209002
C2CD5	0.705982	0.158218
C2orf49	0.110404	0.150951
C3	0.355053	0.181937
C3orf38	0.0488424	0.254518
C3orf58	0.642921	0.180452
C4B	0.234814	0.183066
C4BPA	0.167956	0.206586
C4BPB	0.127187	0.174684
C5	0.170778	0.202841
C5orf24	0.452806	0.147255
C5orf51	0.180031	0.133296
C6	0.286285	0.212722
C7	0.642885	0.190302
C7orf50	0.518481	0.165771
C8A	0.305849	0.202389
C8B	0.344122	0.211616
C8G	0.280721	0.208314
C8orf82	0.668144	0.185854
C9	0.261985	0.222872
C9orf64	0.677565	0.191463
C9orf78	0.611556	0.172583
CA1	0.66748	0.185512
CA12	0.8347	0.153127
CA2	0.410986	0.197187
CA3	0.171498	0.225383
CAB39	0.678646	0.186011
CACNA2D1	0.648605	0.178207
CACUL1	0.171468	0.224806
CACYBP	0.625578	0.143161
CAD	0.435438	0.163806
CADM1	0.642932	0.188606
CALB2	0.860829	0.166653
CALD1	0.750946	0.220845
CALM1	0.396307	0.178534
CALML5	0.409544	0.209908
CALR	0.626295	0.181095
CALU	0.681126	0.158749
CAMK1D	0.737959	0.164911
CAMK2D	0.724243	0.195506
CAMK2G	0.443021	0.159176
CAMP	0.229435	0.187393
CAMSAP1	0.371863	0.194618
CAMSAP3	0.541022	0.194981
CAND1	0.864249	0.149442
CAND2	0.576412	0.196501
CANX	0.819362	0.191626
CAP1	0.845794	0.137677
CAP2	0.840653	0.154237
CAPG	0.830706	0.166583
CAPN1	0.622831	0.181328
CAPN2	0.691955	0.169794
CAPN5	0.797125	0.181808
CAPN7	0.494228	0.194488
CAPNS1	0.379448	0.164092
CAPRIN1	0.56394	0.176636
CAPS	0.84322	0.177508
CAPZA1	0.650155	0.203843
CAPZA2	0.509088	0.199929
CAPZB	0.648277	0.195111
CARD9	0.509941	0.198456
CARHSP1	0.678545	0.196114
CARM1	0.791313	0.125092
CARMIL1	0.492003	0.21351
CARS	0.774664	0.16225
CARS2	0.660822	0.17655
CASC4	0.721268	0.192668
CASK	0.486534	0.188971
CASP1	0.801673	0.17439
CASP10	0.738288	0.182402
CASP3	0.613108	0.196555
CASP4	0.635632	0.212646
CASP6	0.79534	0.138138
CASP7	0.552562	0.173312
CASP8	0.727136	0.147571
CAST	0.748986	0.188185
CAT	0.374897	0.192027
CAV1	0.624616	0.247823
CAVIN1	0.516264	0.196232
CAVIN2	0.424796	0.187495
CAVIN3	0.538608	0.186771
CBFB	0.598724	0.18289
CBLL1	0.0441529	0.169561
CBR1	0.709997	0.173115
CBR3	0.811444	0.161975
CBR4	0.753803	0.187136
CBS	0.796673	0.144864
CBX1	0.466806	0.184187
CBX3	0.380408	0.186203
CBX5	0.718029	0.16938
CC2D1A	0.620475	0.199926
CC2D1B	0.453292	0.183548
CCAR1	0.457931	0.180489
CCAR2	0.848104	0.182248
CCDC124	0.534841	0.189749
CCDC127	0.616569	0.186836
CCDC134	0.692174	0.153088
CCDC186	0.191209	0.21264
CCDC22	0.368901	0.174825
CCDC25	0.500694	0.138203
CCDC47	0.619702	0.189065
CCDC50	0.452204	0.20166
CCDC51	0.618726	0.192841
CCDC58	0.667268	0.174728
CCDC6	0.791466	0.214229
CCDC8	0.630889	0.183773
CCDC80	0.766697	0.183422
CCDC86	0.42338	0.193095
CCDC88A	0.556374	0.17162
CCDC9	0.404567	0.21767
CCDC90B	0.740551	0.196081
CCDC91	0.80657	0.173612
CCDC93	0.194042	0.180499
CCDC97	0.0918799	0.24112
CCNB1	0.800991	0.179544
CCNL1	0.311624	0.176633
CCNY	0.138887	0.21261
CCS	0.485359	0.170929
CCT2	0.456258	0.153712
CCT3	0.450458	0.160628
CCT4	0.494816	0.168573
CCT5	0.368048	0.166971
CCT6A	0.455803	0.149687
CCT7	0.348849	0.156239
CCT8	0.545402	0.144228
CCZ1	0.222396	0.239898
CD109	0.72023	0.186858
CD14	0.558578	0.158953
CD151	0.611598	0.197058
CD163	0.556566	0.170728
CD180	0.387607	0.235598
CD200	0.713524	0.172417
CD276	0.806341	0.150785
CD2AP	0.757532	0.145464
CD2BP2	0.510294	0.193322
CD36	0.777978	0.187346
CD38	0.715505	0.23904
CD44	0.716645	0.165251
CD46	0.594399	0.193873
CD47	0.724811	0.143821
CD53	0.549036	0.203688
CD55	0.657459	0.178004
CD59	0.387099	0.15911
CD5L	-0.109601	0.244626
CD63	0.392514	0.174387
CD74	0.706065	0.174462
CD81	0.61717	0.192232
CD82	0.704155	0.170084
CD9	0.658073	0.158698
CD99	0.338563	0.211367
CDC123	0.352105	0.163288
CDC23	0.229893	0.216533
CDC27	0.44277	0.220194
CDC37	0.809461	0.162921
CDC40	0.405264	0.215079
CDC42	0.525652	0.209712
CDC42BPA	0.67185	0.176917
CDC42BPB	0.406308	0.206274
CDC42EP1	0.639456	0.185556
CDC42EP4	0.693745	0.153714
CDC5L	0.603448	0.190534
CDC73	0.588648	0.190063
CDCP1	0.770109	0.158767
CDH1	0.435403	0.234447
CDH11	0.82065	0.184173
CDH13	0.532295	0.125362
CDH2	0.786395	0.163787
CDH3	0.754516	0.156232
CDH6	0.869398	0.191368
CDIPT	0.497324	0.175576
CDK1	0.770916	0.204551
CDK11B	0.507489	0.216391
CDK13	0.153737	0.196009
CDK16	0.392648	0.198674
CDK2	0.723861	0.184461
CDK2AP1	0.197872	0.228434
CDK4	0.489479	0.219613
CDK5	0.689025	0.210193
CDK5RAP3	0.574339	0.191545
CDK7	0.504139	0.204099
CDK9	0.523653	0.19505
CDKAL1	0.770498	0.180094
CDKN1B	0.619831	0.16072
CDKN2A	0.842853	0.19601
CDKN2AIP	0.678705	0.174511
CDKN2C	0.614327	0.169429
CDR2L	0.788098	0.168572
CDS2	0.777761	0.17848
CDV3	0.553477	0.191374
CDYL	0.758749	0.133571
CEBPB	0.600653	0.217277
CEBPZ	0.653705	0.178282
CELF1	0.332985	0.224781
CELF2	0.308768	0.208814
CELSR2	0.446104	0.188895
CENPB	0.55952	0.188652
CENPC	0.0962498	0.220299
CENPF	0.709602	0.140811
CENPV	0.605168	0.196794
CEP131	0.199529	0.218644
CEP170	0.724596	0.159165
CEP41	0.282523	0.185692
CERS2	0.0470578	0.230679
CES1	0.731743	0.178084
CETN2	0.452357	0.144711
CFAP20	0.389691	0.21452
CFAP73	0.549604	0.183739
CFB	0.108447	0.250607
CFDP1	0.591443	0.169912
CFH	0.385662	0.213469
CFHR1	0.0645354	0.200844
CFHR2	0.353972	0.183316
CFHR5	0.260494	0.201593
CFI	0.480792	0.188303
CFL1	0.601889	0.168205
CFL2	0.432003	0.166337
CFP	0.326423	0.181414
CGGBP1	0.406446	0.231669
CGN	0.716556	0.184222
CGREF1	0.479529	0.211362
CHAMP1	0.673618	0.195078
CHCHD1	0.380139	0.191911
CHCHD2	0.262053	0.221651
CHCHD3	0.63116	0.148086
CHCHD4	0.514782	0.174778
CHCHD5	0.255462	0.182489
CHCHD6	0.490711	0.175214
CHD3	0.606624	0.199935
CHD4	0.512203	0.151799
CHDH	0.782385	0.187249
CHEK2	0.591699	0.1539
CHERP	0.366677	0.204726
CHI3L1	0.727616	0.178459
CHID1	0.450841	0.212625
CHKB	0.322097	0.207941
CHL1	0.698211	0.198625
CHMP1A	0.72321	0.165686
CHMP1B	0.490632	0.188955
CHMP2A	0.763642	0.150688
CHMP2B	0.218063	0.208634
CHMP3	-0.0402874	0.221503
CHMP4A	0.560206	0.165237
CHMP4B	0.5238	0.180787
CHMP5	0.480602	0.201557
CHMP6	0.362967	0.185595
CHMP7	0.664865	0.192544
CHORDC1	0.723435	0.172967
CHP1	0.197734	0.224706
CHTOP	0.205426	0.189302
CHURC1-FNTB	0.494632	0.178863
CIAO1	0.105691	0.174748
CIAPIN1	0.820867	0.163252
CIB1	0.665522	0.20802
CILP	0.786582	0.172194
CIRBP	0.56469	0.211292
CISD1	0.348702	0.223279
CISD2	0.552455	0.183257
CIT	0.447352	0.198673
CKAP4	0.687027	0.174127
CKAP5	0.59304	0.190711
CKB	0.783765	0.152184
CKMT1A	0.446741	0.198536
CLASP1	0.67071	0.17945
CLASP2	0.512348	0.216411
CLCC1	0.559773	0.201445
CLDN3	0.348044	0.178544
CLDN7	0.387409	0.185523
CLEC11A	0.534666	0.192581
CLEC3B	0.415617	0.215585
CLGN	0.823628	0.180742
CLIC1	0.655535	0.184821
CLIC2	0.570945	0.174171
CLIC4	0.785149	0.164689
CLIC5	0.788379	0.151647
CLINT1	0.689443	0.165723
CLIP1	0.563155	0.172076
CLIP2	0.771845	0.171799
CLMN	0.79399	0.201452
CLN3	0.104861	0.220645
CLN5	0.564783	0.157184
CLNS1A	0.618334	0.180711
CLPB	0.472757	0.180346
CLPP	0.756367	0.178738
CLPTM1	0.587381	0.168951
CLPTM1L	0.560364	0.173796
CLPX	0.673386	0.207085
CLSTN1	0.512015	0.13863
CLTA	0.463167	0.177542
CLTB	0.629076	0.153878
CLTC	0.581649	0.195418
CLU	0.535884	0.166068
CLUH	0.728339	0.155033
CLYBL	0.786444	0.155129
CMAS	0.773476	0.167721
CMBL	0.860197	0.126553
CMC4	0.39455	0.203338
CMPK1	0.374754	0.197185
CMPK2	0.790395	0.193478
CMSS1	0.40047	0.185259
CMTR1	0.55661	0.16678
CNBP	0.407337	0.170767
CNDP2	0.795105	0.149548
CNN1	0.622034	0.222871
CNN2	0.880636	0.219481
CNN3	0.882775	0.217438
CNNM3	0.430561	0.222157
CNNM4	0.602847	0.185205
CNOT1	0.287537	0.168788
CNOT10	0.0995083	0.190838
CNOT11	0.208284	0.215558
CNOT2	0.343637	0.195354
CNOT3	0.0930993	0.16407
CNOT4	0.273432	0.18938
CNOT7	0.564344	0.17269
CNOT9	0.118259	0.210927
CNP	0.706369	0.198554
CNPY2	0.470359	0.212206
CNPY3	0.424476	0.239852
CNPY4	0.340653	0.257625
CNRIP1	0.522583	0.174234
CNST	0.281683	0.149416
COA3	0.464492	0.230359
COA4	0.548294	0.204186
COA5	0.487174	0.163305
COA6	0.553599	0.156602
COA7	0.517079	0.182243
COASY	0.619821	0.164465
COBLL1	0.686484	0.175415
COG1	0.31144	0.200234
COG2	0.496122	0.199631
COG3	0.668153	0.192039
COG4	0.524361	0.193552
COG5	0.557651	0.180696
COG6	0.393291	0.204009
COG7	0.423748	0.211835
COG8	0.312742	0.200435
COL11A1	0.830614	0.217237
COL12A1	0.514606	0.211733
COL14A1	0.763426	0.174249
COL15A1	0.504693	0.192915
COL16A1	0.68026	0.203194
COL18A1	0.525772	0.173951
COL1A1	0.483736	0.204624
COL1A2	0.454652	0.205528
COL2A1	0.637004	0.204444
COL3A1	0.60012	0.196232
COL4A1	0.438243	0.183913
COL4A2	0.33868	0.193808
COL4A3BP	0.795209	0.184145
COL5A1	0.669962	0.187518
COL5A2	0.580142	0.223755
COL6A1	0.51466	0.169951
COL6A2	0.514322	0.171982
COL6A3	0.51751	0.160557
COL6A6	0.762866	0.195629
COL8A1	0.816843	0.177765
COLGALT1	0.610514	0.182545
COMMD1	0.320302	0.17525
COMMD2	0.0930446	0.235378
COMMD4	-0.0737514	0.234352
COMMD5	0.216369	0.221351
COMMD6	-0.176175	0.275625
COMMD7	0.14055	0.20968
COMMD8	0.353912	0.179165
COMMD9	0.055916	0.221836
COMP	0.757964	0.191952
COMT	0.641328	0.194381
COMTD1	0.516671	0.159289
COPA	0.519986	0.226887
COPB1	0.472113	0.220707
COPB2	0.496594	0.18136
COPE	0.252638	0.214792
COPG1	0.73326	0.173465
COPG2	0.583446	0.17871
COPS2	0.175415	0.247801
COPS3	0.0375473	0.224858
COPS4	0.12098	0.214183
COPS5	0.00614736	0.201664
COPS6	0.294368	0.183771
COPS7A	0.186678	0.209275
COPS7B	0.485193	0.12549
COPS8	0.221559	0.180769
COPZ1	0.387103	0.196791
COQ5	0.663866	0.182568
COQ6	0.543515	0.188363
COQ7	0.677903	0.177499
COQ8A	0.714372	0.183225
COQ8B	0.0829848	0.16609
COQ9	0.562136	0.202021
CORO1A	0.703837	0.163625
CORO1B	0.429613	0.196991
CORO1C	0.713976	0.193886
CORO2A	0.777771	0.161357
CORO7	0.438321	0.157808
COTL1	0.701463	0.181797
COX1	0.185786	0.206808
COX15	0.599664	0.156896
COX17	0.491733	0.193708
COX2	0.261573	0.236631
COX4I1	0.5086	0.201154
COX5A	0.495141	0.195859
COX5B	0.503808	0.179748
COX6A1	0.183116	0.175184
COX6B1	0.320884	0.220159
COX6C	0.336532	0.199091
COX7A2	0.336529	0.172047
COX7A2L	0.0777705	0.186246
COX7B	0.0278074	0.253813
COX7C	0.42826	0.213035
COX8A	0.450454	0.2215
CP	0.229285	0.196095
CPB2	0.13301	0.199625
CPD	0.811931	0.135089
CPM	0.761348	0.150804
CPN2	0.180545	0.186469
CPNE1	0.71679	0.16816
CPNE2	0.768593	0.189158
CPNE3	0.656888	0.154863
CPOX	0.639411	0.145515
CPPED1	0.363047	0.169001
CPQ	0.435955	0.182406
CPSF1	0.294712	0.190912
CPSF2	0.0100151	0.287431
CPSF3	0.257215	0.262217
CPSF4	0.062541	0.20076
CPSF6	0.226952	0.215061
CPSF7	0.551432	0.177755
CPT1A	0.693851	0.195425
CPT2	0.668915	0.193024
CPVL	0.625635	0.164279
CPXM1	0.674543	0.172575
CRABP1	0.774458	0.25653
CRABP2	0.841374	0.194016
CRAT	0.853664	0.142085
CREB1	0.217115	0.151231
CREBBP	0.393321	0.189249
CRELD1	0.579022	0.195901
CRELD2	0.706234	0.167862
CRIP1	0.808362	0.164965
CRIP2	0.669993	0.213251
CRK	0.757963	0.158679
CRKL	0.564979	0.1463
CRLF3	0.483471	0.217404
CRMP1	0.814318	0.179691
CRNKL1	0.720112	0.142693
CROCC	0.490651	0.203248
CRP	0.0904561	0.236932
CRTAC1	0.427196	0.167613
CRTAP	0.747908	0.192085
CRTC1	0.286579	0.225363
CRTC2	0.018814	0.232293
CRYAB	0.847803	0.193365
CRYBG1	0.310602	0.214407
CRYL1	0.827456	0.182957
CRYZ	0.750032	0.13725
CRYZL1	0.489855	0.203355
CS	0.220399	0.19367
CSDE1	0.324437	0.183878
CSE1L	0.749033	0.167174
CSK	0.646267	0.172685
CSNK1A1	0.394678	0.153605
CSNK1G3	0.0645476	0.239643
CSNK2A1	0.294006	0.230209
CSNK2A2	0.545454	0.177792
CSNK2B	0.0572268	0.212572
CSPG4	0.404617	0.136079
CSRP1	0.579268	0.182652
CSRP2	0.68847	0.149017
CST3	0.680633	0.138316
CSTB	0.593634	0.191801
CSTF1	0.211042	0.17121
CSTF2	0.440594	0.221933
CSTF2T	0.258136	0.223909
CSTF3	0.3702	0.219591
CTBP1	0.596688	0.162562
CTBP2	0.762491	0.170699
CTBS	0.510313	0.204389
CTCF	0.325469	0.215332
CTDP1	0.641431	0.203003
CTHRC1	0.820936	0.18567
CTNNA1	0.520803	0.183197
CTNNA2	0.665431	0.193406
CTNNAL1	0.382792	0.212389
CTNNB1	0.509273	0.187093
CTNNBL1	0.496545	0.167611
CTNND1	0.656341	0.18323
CTPS1	0.684807	0.149572
CTPS2	0.835441	0.165026
CTR9	0.522445	0.156426
CTSA	0.620623	0.183157
CTSB	0.765012	0.162457
CTSC	0.612638	0.185309
CTSD	0.546105	0.160112
CTSF	0.374446	0.156315
CTSG	0.417556	0.184209
CTSH	0.351805	0.196019
CTSL	0.29942	0.220123
CTSS	0.48404	0.17719
CTSZ	0.35957	0.19209
CTTN	0.723702	0.169754
CTTNBP2NL	0.431734	0.188956
CUL1	0.547295	0.187462
CUL2	0.484558	0.156767
CUL3	0.643664	0.19366
CUL4A	0.780716	0.201886
CUL4B	0.634728	0.164802
CUL5	0.742438	0.168372
CUL7	0.636928	0.178278
CUTA	0.519091	0.191969
CUTC	0.55892	0.18596
CUX1	0.17812	0.194052
CWC15	0.425801	0.18058
CWC22	0.426645	0.173402
CWC27	0.4975	0.18072
CWF19L1	0.76914	0.149574
CXADR	0.669663	0.208939
CXorf38	0.664551	0.13444
CYB5A	0.676093	0.169274
CYB5B	0.573587	0.208737
CYB5R1	0.810686	0.146878
CYB5R2	0.672053	0.134317
CYB5R3	0.696446	0.155648
CYBA	0.604319	0.195225
CYBB	0.721021	0.178178
CYBRD1	0.540915	0.165694
CYC1	0.726801	0.190971
CYCS	0.22867	0.163334
CYFIP1	0.414176	0.213694
CYFIP2	0.605172	0.164669
CYP1B1	0.872256	0.188276
CYP20A1	0.500314	0.17405
CYP27A1	0.8074	0.160398
CYP2S1	0.759419	0.182403
CYP51A1	0.721159	0.189043
D2HGDH	0.483927	0.171564
DAB2	0.61207	0.200612
DAD1	-0.060138	0.256685
DAG1	0.573233	0.142881
DAGLB	0.49962	0.203046
DAP	0.49943	0.199953
DAP3	0.482979	0.19926
DAPK3	0.663774	0.20151
DAPL1	0.756836	0.175042
DARS	0.660663	0.173174
DARS2	0.780164	0.193483
DAXX	0.629659	0.180634
DAZAP1	0.368663	0.228109
DBI	0.557981	0.172472
DBN1	0.744678	0.166459
DBNL	0.69834	0.187027
DBR1	0.506631	0.194257
DBT	0.433916	0.225692
DCAF1	0.339778	0.231561
DCAF11	0.455314	0.211545
DCAF13	0.402601	0.192446
DCAF7	0.443751	0.204801
DCAF8	0.537726	0.185853
DCAKD	0.460455	0.217683
DCK	0.626113	0.159086
DCLK1	0.763222	0.178067
DCN	0.570502	0.209106
DCP1A	0.533305	0.174541
DCP1B	0.432287	0.16392
DCPS	0.692682	0.179541
DCTD	0.798096	0.156742
DCTN1	0.354565	0.187195
DCTN2	0.421088	0.203223
DCTN3	0.0369755	0.262099
DCTN4	0.0394426	0.204489
DCTN5	-0.0301622	0.274152
DCTN6	0.0301128	0.213912
DCTPP1	0.602434	0.175476
DCUN1D1	0.676034	0.207291
DCUN1D5	0.407137	0.220936
DCXR	0.680694	0.153246
DDAH1	0.580592	0.172794
DDAH2	0.800009	0.15528
DDB1	0.544616	0.221009
DDI2	0.468799	0.177764
DDOST	0.319674	0.195324
DDR1	0.712325	0.208875
DDRGK1	0.476076	0.21846
DDT	0.628891	0.188391
DDX1	0.41021	0.207929
DDX10	0.470822	0.180303
DDX17	0.510399	0.173457
DDX18	0.611305	0.188938
DDX19A	0.507992	0.218387
DDX19B	0.263298	0.153966
DDX20	0.508368	0.145295
DDX21	0.683208	0.176154
DDX23	0.568908	0.177123
DDX24	0.455885	0.211958
DDX27	0.708373	0.16501
DDX31	0.545991	0.170331
DDX39A	0.719728	0.184284
DDX39B	0.437657	0.195229
DDX3X	0.595971	0.149224
DDX41	0.637797	0.15938
DDX42	0.734696	0.178788
DDX46	0.655332	0.18502
DDX47	0.644634	0.168782
DDX49	0.43365	0.195286
DDX5	0.765791	0.182944
DDX50	0.631321	0.178808
DDX51	0.619636	0.175543
DDX52	0.508508	0.174135
DDX54	0.4165	0.179132
DDX56	0.390432	0.193601
DDX58	0.827952	0.162495
DDX6	0.470482	0.184515
DDX60	0.700237	0.134323
DECR1	0.798978	0.135151
DEGS1	0.447672	0.204534
DEK	0.719731	0.183278
DENND2D	0.736726	0.171141
DENND3	0.456804	0.140539
DENND4C	0.64894	0.196035
DENR	0.4651	0.234255
DEPTOR	0.491293	0.176201
DERA	0.322614	0.208386
DERL1	0.477231	0.202124
DES	0.228339	0.290841
DFFA	0.608341	0.160824
DFNA5	0.653658	0.184389
DGAT1	0.553774	0.168128
DGKA	0.619222	0.172036
DHCR24	0.473176	0.234357
DHCR7	0.654863	0.139243
DHODH	0.678492	0.177114
DHPS	0.553952	0.234794
DHRS1	0.679636	0.156681
DHRS11	0.514362	0.236215
DHRS4	0.41408	0.162051
DHRS7	0.691974	0.187788
DHRS7B	0.676838	0.127935
DHTKD1	0.659792	0.1932
DHX15	0.652234	0.180058
DHX16	0.695572	0.18278
DHX29	0.608245	0.195426
DHX30	0.725432	0.187596
DHX36	0.802094	0.177272
DHX37	0.386376	0.193894
DHX38	0.634536	0.200638
DHX40	0.53291	0.238058
DHX57	0.525151	0.180751
DHX8	0.499542	0.188265
DHX9	0.651537	0.18432
DIABLO	0.708791	0.170927
DIAPH1	0.770175	0.186445
DIAPH2	0.766372	0.138867
DICER1	0.395528	0.190781
DIDO1	0.234435	0.19554
DIEXF	0.359989	0.196587
DIMT1	0.351917	0.258126
DIP2A	0.250396	0.149311
DIP2B	0.442104	0.179417
DIS3	0.607233	0.215875
DIS3L2	0.517788	0.163298
DKC1	0.720009	0.191362
DLAT	0.789872	0.170988
DLD	0.667239	0.185389
DLG1	0.705458	0.194683
DLG3	0.462213	0.211833
DLGAP4	0.335299	0.171648
DLST	0.666841	0.207267
DMAP1	0.477677	0.160269
DMD	0.333485	0.197989
DNAAF5	0.614392	0.174557
DNAJA1	0.562487	0.184051
DNAJA2	0.772569	0.186258
DNAJA3	0.811215	0.175904
DNAJB1	0.773765	0.190556
DNAJB11	0.492634	0.207245
DNAJB6	0.524958	0.176839
DNAJC10	0.629174	0.153064
DNAJC11	0.714005	0.173928
DNAJC13	0.680644	0.169093
DNAJC17	0.552223	0.160255
DNAJC19	0.571749	0.177089
DNAJC2	0.442553	0.207425
DNAJC25	0.284594	0.20334
DNAJC3	0.71394	0.189299
DNAJC5	0.437277	0.193875
DNAJC7	0.751865	0.129987
DNAJC8	0.781786	0.181562
DNAJC9	0.726505	0.127729
DNASE2	0.74195	0.16791
DNM1	0.702612	0.170893
DNM1L	0.79141	0.159942
DNM2	0.734898	0.18152
DNMT1	0.827643	0.131556
DNMT3A	0.721098	0.141436
DNPEP	0.665555	0.185577
DNPH1	0.459669	0.177385
DNTTIP2	0.224955	0.17058
DOCK1	0.719469	0.178951
DOCK10	0.685269	0.14056
DOCK11	0.734298	0.21294
DOCK2	0.761854	0.17632
DOCK4	0.534167	0.129747
DOCK5	0.380002	0.21753
DOCK7	0.421966	0.26147
DOCK8	0.673518	0.151753
DOCK9	0.843946	0.181627
DOHH	0.17679	0.183981
DOK1	0.692357	0.177346
DOK2	0.48924	0.184144
DOPEY2	0.534336	0.170031
DPAGT1	0.569788	0.1958
DPCD	0.43749	0.172611
DPF2	0.194112	0.224362
DPH5	0.207297	0.162015
DPM1	0.431248	0.176607
DPP3	0.587866	0.188782
DPP7	0.679927	0.166974
DPP9	0.535609	0.188081
DPT	0.410129	0.202678
DPY30	0.277228	0.210042
DPYD	0.712859	0.170847
DPYSL2	0.876392	0.135657
DPYSL3	0.866143	0.174283
DR1	0.434152	0.186131
DRAP1	0.370938	0.188184
DRG1	0.329368	0.164512
DRG2	0.617844	0.195827
DSC2	0.722609	0.201185
DSCR3	0.150159	0.201359
DSG2	0.683203	0.198225
DSN1	0.546091	0.159536
DSP	0.600324	0.183068
DST	0.564963	0.17627
DSTN	0.520406	0.164517
DTNBP1	0.472476	0.204554
DTX3L	0.865553	0.171194
DTYMK	0.709589	0.169881
DUS3L	0.505565	0.175434
DUSP23	0.402152	0.185531
DUSP3	0.746731	0.158887
DUT	0.851203	0.151584
DVL2	0.581268	0.139328
DVL3	0.539915	0.204612
DYM	0.124966	0.176087
DYNC1H1	0.0972555	0.261425
DYNC1I2	0.17414	0.195531
DYNC1LI1	0.704705	0.153705
DYNC1LI2	0.688327	0.203695
DYNC2H1	0.291511	0.202701
DYNLL1	0.299387	0.162622
DYNLL2	0.51457	0.194319
DYNLRB1	0.284095	0.161746
DYNLT1	0.143562	0.151619
DYSF	0.607111	0.126137
EARS2	0.730977	0.165841
EBAG9	0.519799	0.191498
EBNA1BP2	0.429854	0.229347
EBP	0.56692	0.173643
ECE1	0.696028	0.17769
ECH1	0.577596	0.176358
ECHDC1	0.769606	0.131775
ECHDC3	0.712144	0.165101
ECHS1	0.627974	0.209245
ECI1	0.765037	0.163273
ECI2	0.33996	0.136983
ECM1	0.731473	0.157058
ECM2	0.3011	0.17956
ECSIT	0.678519	0.166748
EDC3	0.604635	0.144712
EDC4	0.704415	0.197179
EDF1	0.499632	0.165069
EEA1	0.644445	0.181039
EED	0.526519	0.169289
EEF1A1	0.442136	0.24555
EEF1A2	0.560126	0.178323
EEF1B2	0.494149	0.193949
EEF1D	0.656983	0.189479
EEF1E1	0.467108	0.172086
EEF1G	0.497084	0.195238
EEF2	0.304621	0.216191
EEF2K	0.594201	0.206386
EEFSEC	0.726737	0.181941
EFEMP1	0.743637	0.174527
EFEMP2	0.734862	0.196919
EFHD1	0.762229	0.169784
EFHD2	0.597882	0.219123
EFL1	0.523985	0.16871
EFR3A	0.414144	0.241594
EFTUD2	0.418584	0.188895
EGFR	0.701413	0.176378
EGLN1	0.693839	0.172141
EHBP1	0.299975	0.236658
EHBP1L1	0.722861	0.22587
EHD1	0.371571	0.191867
EHD2	0.632686	0.169564
EHD3	0.424514	0.164092
EHD4	0.621563	0.209455
EHHADH	0.620514	0.164225
EHMT1	0.733794	0.177338
EHMT2	0.594344	0.209377
EIF1	0.17706	0.163017
EIF1AX	0.502219	0.154489
EIF2A	0.583479	0.173873
EIF2AK2	0.737833	0.178437
EIF2AK4	0.463024	0.231718
EIF2B1	0.555604	0.1782
EIF2B2	0.300934	0.175749
EIF2B3	0.488378	0.214105
EIF2B4	0.391522	0.204235
EIF2B5	0.295565	0.184928
EIF2D	0.355436	0.220701
EIF2S1	0.714713	0.168606
EIF2S2	0.41987	0.18999
EIF2S3	0.445387	0.199705
EIF3A	0.664248	0.169401
EIF3B	0.589954	0.192179
EIF3C	0.440642	0.213881
EIF3D	0.294741	0.18916
EIF3E	0.250813	0.219466
EIF3F	0.476026	0.200511
EIF3G	0.495389	0.199642
EIF3H	0.441808	0.201422
EIF3I	0.319277	0.160751
EIF3J	0.666972	0.203107
EIF3K	0.297752	0.238445
EIF3L	0.633927	0.155748
EIF3M	0.363932	0.233838
EIF4A1	0.549822	0.184413
EIF4A2	0.607544	0.163622
EIF4A3	0.548707	0.225745
EIF4B	0.51279	0.184239
EIF4E	0.601625	0.195406
EIF4E2	0.317166	0.188353
EIF4EBP2	0.0949891	0.20258
EIF4G1	0.64015	0.158682
EIF4G2	0.731757	0.160672
EIF4G3	0.762341	0.19196
EIF4H	0.534459	0.180508
EIF5	0.553881	0.16419
EIF5A	0.566712	0.192528
EIF5B	0.634931	0.188555
EIF6	0.566477	0.150247
EIPR1	9.26047e-05	0.208352
ELAC2	0.84959	0.159718
ELANE	0.154206	0.188077
ELAVL1	0.718451	0.167339
ELMO1	0.720753	0.172816
ELMO2	0.552112	0.190921
ELMO3	0.595235	0.182137
ELMOD2	0.630927	0.208713
ELMSAN1	0.477847	0.229005
ELN	0.57073	0.154485
ELOA	0.396887	0.172431
ELOB	0.255731	0.21217
ELOC	0.300478	0.206812
ELOVL1	0.538136	0.19267
ELP1	0.436795	0.23011
ELP2	0.425253	0.202161
ELP3	0.455581	0.168788
EMC1	0.265932	0.221708
EMC10	0.189873	0.159308
EMC2	0.0283561	0.238969
EMC3	0.0686135	0.247699
EMC4	0.32945	0.160867
EMC7	0.287607	0.171801
EMC8	0.21522	0.191799
EMD	0.665786	0.134797
EMG1	0.462478	0.214371
EMILIN1	0.657621	0.204326
EMILIN2	0.475295	0.182534
EML1	0.646535	0.183835
EML2	0.775776	0.165642
EML3	0.481652	0.181275
EML4	0.702476	0.153066
ENAH	0.62055	0.179788
ENDOD1	0.74147	0.18125
ENDOG	0.656873	0.202317
ENG	0.71987	0.156682
ENO1	0.576358	0.183745
ENO2	0.800583	0.193825
ENOPH1	0.0976203	0.246372
ENPEP	0.430966	0.200925
ENPP1	0.857175	0.164324
ENPP4	0.418139	0.172125
ENPP6	0.495575	0.184684
ENSA	0.534995	0.170593
ENTPD1	0.594344	0.188976
ENY2	0.25357	0.183778
EP300	0.142114	0.180073
EP400	0.422425	0.22761
EPB41	0.512554	0.16562
EPB41L1	0.724799	0.17852
EPB41L2	0.826021	0.154517
EPB41L3	0.617427	0.148219
EPB41L5	0.774058	0.151243
EPB42	0.643718	0.18515
EPCAM	0.286458	0.182651
EPHB2	0.625225	0.177774
EPHX1	0.795403	0.180755
EPHX2	0.80431	0.156353
EPM2AIP1	0.69869	0.176009
EPN1	0.65226	0.18989
EPPK1	0.312847	0.225302
EPRS	0.714174	0.175298
EPS15	0.510137	0.220325
EPS15L1	0.522883	0.165603
EPS8	0.730949	0.15947
EPS8L1	0.625865	0.196698
EPS8L2	0.81613	0.166359
ERAL1	0.00279367	0.210774
ERAP1	0.500283	0.231024
ERAP2	0.167171	0.290585
ERBB2	0.83856	0.109147
ERBIN	0.461793	0.222063
ERC1	0.817764	0.125564
ERCC2	0.339917	0.217203
ERCC3	0.287762	0.182615
ERCC4	0.540656	0.182133
ERF	0.40815	0.177515
ERG28	0.363528	0.206335
ERGIC1	0.85505	0.154754
ERGIC2	0.603382	0.187627
ERGIC3	0.33228	0.214505
ERH	0.347708	0.23064
ERI3	0.577973	0.190338
ERLEC1	0.336031	0.202627
ERLIN1	0.781581	0.17192
ERLIN2	0.780978	0.139609
ERMP1	0.840707	0.15688
ERO1A	0.538263	0.170325
ERP29	0.691468	0.164011
ERP44	0.602041	0.185275
ESD	0.518268	0.17174
ESF1	0.609386	0.191514
ESPN	0.532713	0.166222
ESRP1	0.463092	0.15341
ESRP2	0.462495	0.19902
ESYT1	0.438797	0.22662
ESYT2	0.462888	0.19835
ETF1	0.448212	0.202258
ETFA	0.766217	0.168038
ETFB	0.544787	0.184039
ETFDH	0.597492	0.156542
ETHE1	0.71052	0.150017
ETV6	0.550096	0.18784
EVI5L	0.497556	0.199077
EVL	0.551625	0.21391
EVPL	0.510524	0.203011
EWSR1	0.0768653	0.203051
EXD2	0.519081	0.186091
EXOC1	0.241635	0.207087
EXOC2	0.441824	0.182752
EXOC3	0.165804	0.214532
EXOC4	0.515027	0.225517
EXOC5	0.523273	0.195474
EXOC6B	0.242958	0.198208
EXOC7	0.0485431	0.203563
EXOC8	0.0398977	0.174324
EXOSC1	0.315276	0.197544
EXOSC10	0.613568	0.139312
EXOSC2	-0.0113484	0.245508
EXOSC3	0.379714	0.170442
EXOSC4	0.044839	0.234709
EXOSC5	0.231272	0.193411
EXOSC6	0.422147	0.187583
EXOSC7	0.432303	0.195019
EXOSC8	0.28281	0.225468
EXOSC9	0.432416	0.174515
EZR	0.477142	0.191336
F11	0.123621	0.180392
F11R	0.559423	0.203787
F12	0.185643	0.193443
F13A1	0.581486	0.201971
F13B	-0.000549189	0.237482
F2	0.151488	0.195603
F8A1	0.348736	0.18914
F9	0.217289	0.204138
FABP3	0.791671	0.210072
FABP4	0.784707	0.253764
FABP5	0.533362	0.188575
FADD	-0.0530892	0.218339
FAF1	0.684233	0.187359
FAF2	0.651694	0.16016
FAH	0.791121	0.191918
FAHD1	0.780584	0.14735
FAM103A1	0.487258	0.174139
FAM107B	0.639885	0.173828
FAM114A1	0.801907	0.159971
FAM114A2	0.538545	0.183311
FAM120A	0.43756	0.242437
FAM120B	0.603426	0.147729
FAM120C	0.475405	0.208491
FAM126A	0.615252	0.157849
FAM129A	0.662436	0.214191
FAM129B	0.785743	0.179026
FAM136A	0.627143	0.169598
FAM160B1	0.309182	0.212414
FAM162A	0.408085	0.213492
FAM172A	0.478449	0.184784
FAM192A	0.520411	0.189096
FAM207A	0.273358	0.189613
FAM208A	0.524238	0.180003
FAM213A	0.477585	0.157368
FAM213B	0.291961	0.198409
FAM3C	0.512689	0.188597
FAM45A	-0.00532998	0.255161
FAM49B	0.691525	0.177561
FAM50A	0.778807	0.159494
FAM83H	0.537308	0.122343
FAM84B	0.705102	0.216527
FAM91A1	0.718056	0.183732
FAM96B	0.34244	0.19931
FAM98A	0.374239	0.167053
FAM98B	0.58127	0.174483
FAM98C	0.426425	0.19965
FANCI	0.661249	0.186431
FAP	0.877156	0.184827
FARP1	0.714192	0.160381
FARP2	0.561473	0.202418
FARSA	0.373047	0.179651
FARSB	0.690833	0.181182
FAS	0.69451	0.149893
FASN	0.512682	0.229914
FASTKD5	0.518493	0.160645
FAU	0.12781	0.18423
FBL	0.530594	0.184614
FBLIM1	0.773721	0.186373
FBLN1	0.868655	0.185486
FBLN2	0.756581	0.163118
FBLN5	0.639965	0.1968
FBN1	0.584554	0.165174
FBN2	0.666102	0.155767
FBN3	0.671194	0.202169
FBP1	0.845728	0.164754
FBXL18	0.672786	0.226596
FBXO2	0.856219	0.149135
FBXO21	0.757056	0.186454
FBXO22	0.33923	0.235372
FBXO7	0.511556	0.191418
FCER1G	0.627703	0.169606
FCGBP	0.676938	0.178171
FCGR2B	0.57421	0.18174
FCGRT	0.445822	0.202805
FCHO2	0.648362	0.165482
FDFT1	0.687749	0.158379
FDPS	0.642589	0.17019
FDX1	0.517579	0.141097
FDXR	0.822589	0.190022
FECH	0.548125	0.186025
FEN1	0.822956	0.136761
FERMT2	0.681487	0.195711
FERMT3	0.690413	0.166405
FES	0.442738	0.196749
FGA	0.339054	0.207367
FGB	0.322218	0.217897
FGD4	0.709806	0.163213
FGFR1OP	0.43969	0.166148
FGG	0.290533	0.223506
FGL2	0.499929	0.169682
FH	0.732719	0.1681
FHIT	0.682556	0.17771
FHL1	0.558555	0.191635
FHL2	0.58697	0.193244
FHL3	0.825291	0.200702
FHOD1	0.398714	0.207575
FIBP	0.403132	0.209099
FILIP1L	0.77434	0.179545
FIP1L1	0.384263	0.19615
FIS1	0.601795	0.205786
FKBP10	0.737465	0.159763
FKBP11	0.801484	0.181048
FKBP15	0.672913	0.203584
FKBP1A	0.35413	0.187284
FKBP2	0.621543	0.175275
FKBP3	0.649121	0.183861
FKBP4	0.812917	0.14337
FKBP5	0.737266	0.170677
FKBP7	0.796517	0.157641
FKBP8	0.591136	0.195172
FKBP9	0.751275	0.171767
FLAD1	0.670557	0.168321
FLII	0.23549	0.225336
FLNA	0.781106	0.199775
FLNB	0.389538	0.220849
FLNC	0.790995	0.175574
FLOT1	0.517557	0.145479
FLOT2	0.502252	0.150903
FLYWCH2	0.635933	0.192753
FMNL1	0.733182	0.198467
FMNL2	0.571713	0.1676
FMNL3	0.661799	0.172525
FMOD	0.567214	0.166396
FMR1	0.807515	0.144156
FN1	0.805257	0.173381
FN3K	0.555478	0.18738
FN3KRP	0.581497	0.180405
FNBP1	0.661934	0.189306
FNBP1L	0.551699	0.177382
FNBP4	0.383936	0.24015
FNDC1	0.640992	0.19453
FNDC3A	0.744737	0.199452
FNDC3B	0.604148	0.192694
FNTA	0.39183	0.179279
FOCAD	0.569437	0.15566
FOLR1	0.865552	0.216745
FOLR2	0.386406	0.217322
FOXK1	0.590864	0.15574
FOXRED1	0.390974	0.229072
FPGS	0.494572	0.232305
FPGT	0.59343	0.130044
FRG1	0.488283	0.167694
FRMD8	0.0906758	0.173577
FRYL	0.52154	0.216427
FSCN1	0.80071	0.182696
FSTL1	0.551553	0.152244
FTH1	0.151789	0.194658
FTL	0.417912	0.21312
FTO	0.519773	0.179286
FTSJ3	0.665472	0.161061
FUBP1	0.772399	0.184689
FUBP3	0.759991	0.169394
FUCA1	0.754749	0.189573
FUCA2	0.374725	0.211521
FUK	0.729684	0.145323
FUNDC2	0.673112	0.178828
FUS	0.48327	0.213059
FUT8	0.830608	0.142076
FXN	0.708261	0.155926
FXR1	0.695446	0.211291
FXR2	0.494565	0.234823
FYCO1	0.574977	0.220312
FYTTD1	0.536815	0.167861
G3BP1	0.702406	0.175384
G3BP2	0.428129	0.227075
G6PD	0.729338	0.135255
GAA	0.635923	0.170433
GAB2	0.751388	0.168368
GABARAP	0.169935	0.169079
GABPA	0.00553751	0.212957
GADD45GIP1	0.235226	0.210829
GAK	0.634138	0.191048
GALE	0.838355	0.182598
GALK1	0.467554	0.205945
GALK2	0.342805	0.194269
GALM	0.685351	0.193705
GALNS	0.692522	0.170498
GALNT1	0.609812	0.200406
GALNT2	0.635907	0.16967
GALNT3	0.701754	0.189022
GALNT7	0.747723	0.158456
GALT	0.553462	0.157556
GANAB	0.371646	0.194107
GAPDH	0.724921	0.216874
GAPVD1	0.73089	0.190319
GAR1	0.588414	0.196781
GARS	0.73906	0.179451
GART	0.84143	0.184815
GAS6	0.742576	0.179896
GATAD2A	0.47527	0.206416
GATAD2B	0.432561	0.192487
GATB	0.285716	0.210613
GATD1	0.167064	0.229815
GATM	0.750197	0.176808
GBA	0.37711	0.165936
GBE1	0.454306	0.20403
GBF1	0.437782	0.176826
GBP1	0.862288	0.172202
GBP2	0.879622	0.155784
GBP4	0.801167	0.171861
GBP5	0.818972	0.187943
GC	0.462168	0.192371
GCA	0.396121	0.174431
GCC2	0.668689	0.173472
GCDH	0.736864	0.212456
GCHFR	0.597969	0.188351
GCLC	0.640826	0.163128
GCLM	0.748708	0.166755
GCN1	0.644547	0.151698
GCSH	0.777293	0.221817
GDAP1	0.742344	0.163119
GDI1	0.676434	0.179259
GDI2	0.710296	0.174438
GDPGP1	0.517316	0.187235
GEMIN4	0.194873	0.191216
GEMIN5	0.739979	0.183564
GET4	0.415227	0.145564
GFM1	0.557853	0.168849
GFM2	0.521944	0.221593
GFPT1	0.704577	0.18276
GGA1	0.345789	0.135502
GGA2	0.607464	0.128408
GGA3	0.467442	0.213346
GGCT	0.386155	0.195072
GGCX	0.580569	0.138225
GGH	0.80244	0.124922
GGPS1	0.328551	0.205336
GGT5	0.414975	0.200265
GGT7	0.355419	0.172789
GHDC	0.788169	0.178677
GID8	0.356292	0.175447
GIGYF2	0.332277	0.195659
GIMAP1	0.602394	0.185961
GIMAP4	0.778618	0.180844
GIPC1	0.678028	0.14637
GIT1	0.551572	0.198289
GIT2	0.442702	0.208091
GK	0.663043	0.185734
GLA	0.269315	0.152608
GLB1	0.490638	0.182446
GLDC	0.743797	0.198018
GLE1	0.10158	0.200358
GLG1	0.671395	0.182094
GLIPR2	0.336263	0.140099
GLMN	0.559613	0.178166
GLO1	0.466974	0.244281
GLOD4	0.726054	0.181857
GLRX	0.568515	0.201917
GLRX3	0.548529	0.182067
GLRX5	0.772599	0.16184
GLS	0.695202	0.175658
GLTP	0.616787	0.159535
GLUD1	0.74345	0.140903
GLUL	0.595751	0.218776
GLYR1	0.5509	0.194875
GM2A	0.315884	0.181761
GMDS	0.851315	0.148273
GMEB2	0.509502	0.199359
GMFB	0.332005	0.191863
GMFG	0.590975	0.153644
GMIP	0.650032	0.147773
GMPPA	0.440917	0.206252
GMPPB	0.583803	0.182723
GMPR	0.7707	0.194337
GMPR2	0.631858	0.177951
GMPS	0.837663	0.156136
GNA11	0.651367	0.138404
GNA13	0.317943	0.193323
GNAI1	0.659341	0.215744
GNAI2	0.544649	0.184596
GNAI3	0.261889	0.182698
GNAO1	0.81082	0.158582
GNAQ	0.433034	0.177
GNAS	0.437302	0.194221
GNB1	0.475212	0.166988
GNB2	0.207088	0.209483
GNB4	0.516167	0.199456
GNE	0.6031	0.17282
GNG12	0.39866	0.208271
GNG2	0.371175	0.17574
GNG5	0.210691	0.214601
GNL1	0.745544	0.161714
GNL2	0.492956	0.15997
GNL3	0.614938	0.179495
GNPAT	0.430638	0.204776
GNPDA1	0.661556	0.175694
GNPDA2	0.475344	0.211041
GNPNAT1	0.701354	0.146581
GNS	0.728624	0.130811
GOLGA1	0.566412	0.184057
GOLGA2	0.623133	0.180375
GOLGA3	0.395419	0.208993
GOLGA4	0.726686	0.16579
GOLGA5	0.651521	0.164867
GOLGA7	0.321664	0.211076
GOLGB1	0.696585	0.124354
GOLIM4	0.585039	0.186864
GOLM1	0.757662	0.13652
GOLPH3	0.724535	0.178219
GOLPH3L	0.386946	0.21967
GOLT1B	0.526499	0.196039
GON7	0.368942	0.185633
GOPC	0.557754	0.191296
GORASP2	0.320384	0.192277
GOSR1	0.454241	0.187893
GOSR2	0.569967	0.184499
GOT1	0.801069	0.149458
GOT2	0.405744	0.235274
GPAA1	0.341239	0.210279
GPATCH8	0.337639	0.184053
GPC1	0.579631	0.1784
GPC4	0.687062	0.173094
GPC6	0.440622	0.217879
GPD1L	0.715271	0.188962
GPD2	0.847103	0.193436
GPHN	0.60612	0.167979
GPI	0.642034	0.210786
GPKOW	0.741982	0.178692
GPN1	0.139848	0.256153
GPNMB	0.652438	0.166414
GPR107	0.604176	0.156965
GPR89A	0.327534	0.228274
GPRC5B	0.492432	0.162986
GPRC5C	0.796976	0.167825
GPS1	0.0311964	0.222279
GPSM1	0.577231	0.162022
GPSM3	0.487071	0.199746
GPT2	0.804053	0.173835
GPX1	0.463577	0.183311
GPX3	0.447848	0.229247
GPX4	0.679664	0.156418
GPX7	0.802872	0.181031
GPX8	0.676439	0.1927
GRB2	0.60872	0.187309
GRB7	0.751107	0.196154
GRHL2	0.540227	0.185205
GRHPR	0.636914	0.19119
GRIPAP1	0.812792	0.124264
GRK2	0.532476	0.192781
GRN	0.220228	0.166406
GRPEL1	0.823575	0.207446
GRSF1	0.603479	0.174031
GRWD1	0.580139	0.187973
GSDMD	0.641848	0.174508
GSK3A	0.508054	0.151628
GSK3B	0.496039	0.202481
GSN	0.622569	0.175207
GSPT1	0.755377	0.14884
GSR	0.725966	0.179674
GSS	0.594753	0.175148
GSTA1	0.793902	0.208355
GSTK1	0.845353	0.142039
GSTM1	0.676799	0.190637
GSTM2	0.619886	0.164414
GSTM3	0.836159	0.175685
GSTM4	0.477741	0.207654
GSTO1	0.628693	0.192946
GSTP1	0.54015	0.158704
GSTT1	0.645542	0.168863
GSTZ1	0.847941	0.169573
GTF2A1	0.440706	0.183911
GTF2B	0.377154	0.194432
GTF2E1	0.251154	0.192175
GTF2E2	0.465604	0.17679
GTF2F1	0.429728	0.201234
GTF2F2	0.603762	0.195643
GTF2H1	0.561969	0.186403
GTF2I	0.596958	0.184826
GTF3C1	0.359247	0.201165
GTF3C2	0.377716	0.206738
GTF3C3	0.511558	0.207325
GTF3C4	0.519535	0.177826
GTF3C5	0.447617	0.1943
GTPBP1	0.626132	0.155312
GTPBP10	0.563561	0.222252
GTPBP3	0.478319	0.180068
GTPBP4	0.613351	0.172203
GUCY1B3	0.591714	0.197997
GUK1	0.464836	0.212455
GYG1	0.624343	0.169787
GYS1	0.670894	0.171091
H1F0	0.614324	0.163797
H1FX	0.535717	0.188618
H2AFV	0.205282	0.226248
H2AFX	0.309517	0.190444
H2AFY	0.48778	0.185227
H2AFY2	0.826969	0.135371
H3F3A	0.284117	0.196849
H6PD	0.59122	0.206809
HAAO	0.547357	0.157813
HABP2	0.287917	0.221629
HACD2	0.241375	0.204554
HACD3	0.408973	0.217416
HADH	0.850121	0.169955
HADHA	0.652118	0.19036
HADHB	0.71279	0.170599
HAGH	0.79645	0.122225
HARS	0.680747	0.164009
HARS2	0.607087	0.203068
HAT1	0.615762	0.186636
HAUS1	0.19164	0.187081
HAX1	0.260806	0.195798
HBA1	0.743423	0.198517
HBB	0.792614	0.179627
HBD	0.713182	0.200467
HBG1	0.445615	0.180315
HBS1L	0.712102	0.161423
HCCS	0.674918	0.15925
HCFC1	0.0843202	0.246387
HCK	0.736143	0.169711
HCLS1	0.807906	0.158955
HDAC1	0.527442	0.203084
HDAC2	0.490331	0.172169
HDAC3	0.177336	0.167043
HDAC4	0.384148	0.170317
HDAC6	0.720969	0.129607
HDAC7	0.235079	0.213705
HDDC2	0.648905	0.198019
HDGF	0.755492	0.201656
HDGFL2	0.0375391	0.255198
HDGFL3	0.398425	0.213557
HDHD2	0.485874	0.198564
HDHD3	0.696312	0.164973
HDHD5	0.585924	0.195004
HDLBP	0.686778	0.18848
HEATR1	0.389804	0.239406
HEATR3	0.713674	0.169909
HEATR5A	0.472884	0.211372
HEATR5B	0.742281	0.185702
HEATR6	0.524803	0.184328
HEBP1	0.717216	0.130873
HEBP2	0.712904	0.169323
HECTD1	0.352029	0.212219
HECTD3	0.33866	0.175277
HECTD4	0.160428	0.229945
HELZ2	0.593414	0.177117
HERC2	0.115845	0.200927
HERC4	0.690424	0.12848
HERC5	0.766708	0.146938
HEXA	0.431148	0.214691
HEXB	0.465647	0.148039
HEXIM1	0.66688	0.244977
HGH1	0.40391	0.209039
HGS	0.121405	0.210698
HIBADH	0.730207	0.152007
HIBCH	0.729314	0.20614
HID1	0.683535	0.169704
HIKESHI	0.10959	0.183981
HINT1	0.519366	0.222315
HINT2	0.759381	0.201942
HINT3	0.765962	0.135836
HIP1	0.741213	0.179278
HIP1R	0.762281	0.197219
HIST1H1A	0.0897597	0.225543
HIST1H1B	0.127374	0.199158
HIST1H1C	0.297675	0.216927
HIST1H1D	0.167403	0.219883
HIST1H1E	0.127445	0.264902
HIST1H3D	-0.0976036	0.239755
HIST1H4A	-0.0285019	0.223082
HIST2H2AB	0.143448	0.214116
HIST2H3A	0.118765	0.211661
HK1	0.714314	0.144407
HK2	0.778303	0.182383
HK3	0.669567	0.143203
HKDC1	0.529703	0.190917
HLA-A	0.225117	0.212005
HLA-B	0.322354	0.203444
HLA-C	0.362404	0.201296
HLA-DMB	0.69722	0.149153
HLA-DPA1	0.62649	0.170999
[truncated: 3,222 more rows]

## Sheet: Table S8
A1BG	0.3885
A2M	0.701395
AAAS	1.36774
AACS	1.66626
AADAT	1.24146
AAGAB	0.780853
AAK1	0.763047
AAMP	0.846536
AARS	0.811291
AARS2	0.954432
AARSD1	1.76823
AASDHPPT	1.61548
AASS	0.998635
AATF	1.09733
ABAT	1.14003
ABCA1	0.746013
ABCA12	2.0867
ABCA2	1.45821
ABCA3	0.83853
ABCB10	0.964235
ABCB6	0.708237
ABCB7	1.3074
ABCB8	0.779485
ABCC1	1.37453
ABCC10	0.850149
ABCC11	1.64553
ABCC3	1.07123
ABCC4	1.45325
ABCC5	0.970319
ABCD1	1.4198
ABCD3	0.933736
ABCD4	0.74667
ABCE1	1.3041
ABCF1	1.0219
ABCF2	1.95071
ABCF3	1.56969
ABCG1	2.92276
ABHD10	1.01398
ABHD11	1.38588
ABHD12	1.20053
ABHD13	0.766264
ABHD14B	0.848261
ABHD3	1.46644
ABHD4	1.38975
ABHD5	0.708391
ABHD6	1.88887
ABI1	1.42839
ABI2	1.12739
ABI3	0.778529
ABI3BP	0.348864
ABL1	1.0293
ABL2	0.95674
ABLIM1	1.10904
ABLIM2	0.971229
ABLIM3	1.44875
ABR	2.01538
ABT1	0.730848
ABTB1	1.18775
ABTB2	1.41252
ACAA1	1.12276
ACAA2	0.858689
ACACA	1.39966
ACACB	0.811685
ACAD10	0.974835
ACAD11	0.741517
ACAD8	1.02299
ACAD9	1.20747
ACADM	1.62615
ACADS	1.34369
ACADSB	1.47504
ACADVL	1.28029
ACAN	0.832998
ACAP1	0.333927
ACAP2	1.20646
ACAP3	1.83217
ACAT1	0.975463
ACAT2	1.16696
ACBD3	1.05826
ACBD5	1.15486
ACBD6	1.66229
ACBD7	1.04704
ACD	1.67514
ACE	1.448
ACIN1	1.16673
ACLY	1.83198
ACO1	1.34469
ACO2	1.24108
ACOT1	0.891332
ACOT11	1.32574
ACOT13	0.636221
ACOT2	1.08765
ACOT4	1.59517
ACOT7	0.684607
ACOT8	0.88247
ACOT9	1.10612
ACOX1	1.39595
ACOX2	1.17006
ACOX3	0.980945
ACP1	0.954011
ACP2	0.978701
ACP5	1.80608
ACP6	1.48413
ACPP	1.07128
ACSF2	1.68391
ACSF3	1.27729
ACSL1	2.44776
ACSL3	1.51749
ACSL4	0.583755
ACSL5	0.661571
ACSM3	1.22566
ACSS1	1.96979
ACSS2	1.06806
ACSS3	1.75974
ACTA2	0.889589
ACTB	0.787138
ACTG1	1.62391
ACTG2	1.23701
ACTL6A	1.21498
ACTN1	1.02407
ACTN4	1.30316
ACTR10	1.11878
ACTR1A	1.12523
ACTR1B	1.07262
ACTR2	1.0528
ACTR3	1.62655
ACTR3B	1.22223
ACTR5	0.805623
ACTR6	1.02368
ACTR8	0.760057
ACVR1	1.75919
ACY1	1.36948
ACYP1	0.699423
ACYP2	1.06329
ADA	1.32607
ADAL	1.22938
ADAM10	0.44392
ADAM12	0.281831
ADAM15	1.43727
ADAM17	1.06534
ADAM9	1.26338
ADAMDEC1	0.795656
ADAMTS1	1.25555
ADAMTS12	0.478295
ADAMTS14	1.37594
ADAMTS15	1.2576
ADAMTS2	0.450429
ADAMTS4	1.49569
ADAMTS7	0.834335
ADAMTSL1	0.948127
ADAMTSL2	0.905669
ADAMTSL4	1.50113
ADAP1	2.21431
ADAP2	0.712964
ADAR	0.705196
ADARB1	1.01977
ADAT1	0.803961
ADAT2	1.05121
ADAT3	1.0543
ADCK1	0.990868
ADCK5	1.25117
ADCY5	1.86858
ADCY6	1.18905
ADCY9	1.47196
ADD1	0.895804
ADD2	1.53921
ADD3	1.1968
ADH5	0.840904
ADHFE1	1.81702
ADI1	1.5552
ADIPOR1	0.921166
ADIPOR2	0.926249
ADK	1.10132
ADNP	0.627504
ADNP2	1.8852
ADO	1.90016
ADPGK	1.22669
ADPRH	0.772898
ADPRHL2	0.617161
ADRM1	0.764221
ADSL	1.45093
ADSS	1.58014
ADSSL1	1.77712
AEBP1	0.384541
AEBP2	0.797009
AES	0.585524
AFAP1	1.03546
AFAP1L1	0.612533
AFAP1L2	1.49928
AFF1	0.781743
AFF3	1.817
AFF4	0.971248
AFG3L2	1.2489
AFMID	1.43708
AFTPH	0.459434
AGA	0.952843
AGAP1	1.05278
AGAP2	0.702798
AGAP3	0.943945
AGFG1	1.40341
AGFG2	1.75633
AGGF1	1.97349
AGK	1.44315
AGL	1.68698
AGMAT	1.46051
AGPAT1	1.06545
AGPAT2	1.69069
AGPAT3	0.794656
AGPAT4	0.884084
AGPAT5	1.33272
AGPS	1.73559
AGR2	1.21622
AGRN	0.939423
AGT	2.17979
AGTPBP1	1.00798
AGTRAP	1.14063
AHCTF1	1.47384
AHCY	1.02916
AHCYL1	1.05597
AHCYL2	1.27516
AHDC1	1.2555
AHNAK	1.06551
AHNAK2	1.48303
AHR	3.84177
AHSA1	1.19832
AIDA	1.07049
AIF1	0.473772
AIF1L	1.77545
AIFM1	0.926015
AIFM2	0.800656
AIMP1	1.08301
AIMP2	0.612406
AIP	0.899332
AK1	1.10164
AK2	1.01453
AK3	0.863436
AK5	1.08724
AKAP1	2.07234
AKAP10	1.39757
AKAP11	0.399455
AKAP12	0.898074
AKAP13	0.757182
AKAP5	1.54245
AKAP7	1.35137
AKAP8	1.38043
AKAP8L	1.10408
AKAP9	0.939889
AKIRIN2	1.37277
AKNA	0.510909
AKR1A1	1.0383
AKR1B1	0.509584
AKR1C2	0.816653
AKR1C3	2.30641
AKR7A2	1.14151
AKR7A3	1.81133
AKT1	1.91394
AKT1S1	1.19769
AKT2	0.97157
AKT3	1.71293
AKTIP	1.19852
ALAD	1.63134
ALAS1	1.03225
ALB	0.791286
ALCAM	1.26954
ALDH16A1	0.815701
ALDH18A1	1.8819
ALDH1A1	1.10633
ALDH1A3	0.591554
ALDH1B1	2.92265
ALDH1L2	1.07637
ALDH2	0.773454
ALDH3A2	2.25705
ALDH3B1	0.684928
ALDH4A1	1.28861
ALDH5A1	1.47265
ALDH6A1	0.63672
ALDH7A1	1.79216
ALDH9A1	1.35706
ALDOA	1.53467
ALDOC	1.79959
ALG1	1.08878
ALG11	1.91363
ALG12	0.860172
ALG13	0.75708
ALG14	0.711831
ALG2	0.917212
ALG5	1.18954
ALG6	1.11376
ALG9	1.26764
ALKBH1	0.814685
ALKBH2	0.897275
ALKBH3	1.04285
ALKBH4	0.632248
ALKBH5	2.34604
ALKBH6	1.54297
ALKBH7	0.838761
ALKBH8	1.24014
ALMS1	1.12601
ALOX15B	1.70815
ALOX5	1.81716
ALOX5AP	1.21648
ALPK1	1.74283
ALPL	1.63961
ALS2	1.2867
AMACR	0.571615
AMBRA1	1.59402
AMDHD2	0.826817
AMFR	1.03215
AMIGO2	1.96698
AMMECR1L	0.915804
AMN1	0.799609
AMOT	1.06736
AMOTL1	1.7315
AMOTL2	2.22347
AMPD2	1.30283
AMPD3	1.48121
AMPH	1.70122
AMT	0.642938
AMZ2	1.31945
ANAPC1	0.320756
ANAPC10	1.13887
ANAPC11	0.433406
ANAPC13	0.66259
ANAPC16	0.944245
ANAPC2	1.13062
ANAPC4	0.804356
ANAPC5	4.66261
ANAPC7	1.87835
ANG	1.4049
ANGEL1	1.43578
ANGEL2	0.647665
ANGPT2	0.840497
ANGPTL2	0.408057
ANGPTL4	1.19965
ANK2	1.28592
ANK3	1.75788
ANKFY1	1.14513
ANKHD1	0.887917
ANKIB1	0.749792
ANKLE2	1.09311
ANKMY2	1.57027
ANKRD10	0.939239
ANKRD11	0.89157
ANKRD12	0.820316
ANKRD13A	0.800951
ANKRD13C	1.02479
ANKRD13D	0.93144
ANKRD16	0.757067
ANKRD17	0.642636
ANKRD22	1.52333
ANKRD26	0.918039
ANKRD27	1.31838
ANKRD28	1.34987
ANKRD35	0.769465
ANKRD39	1.52001
ANKRD40	1.65249
ANKRD44	0.445604
ANKRD46	2.1749
ANKRD49	1.24063
ANKRD50	1.41743
ANKRD52	0.821832
ANKRD54	0.63833
ANKS1A	0.850174
ANKS3	0.760695
ANKZF1	0.885664
ANLN	1.33762
ANO1	1.18921
ANO10	1.14196
ANO6	1.34334
ANP32A	0.800503
ANP32B	0.619805
ANP32E	1.09193
ANPEP	2.11766
ANTXR1	0.457761
ANTXR2	0.622126
ANXA1	1.16479
ANXA11	1.68532
ANXA2	2.11606
ANXA3	1.44909
ANXA4	1.3707
ANXA5	0.750269
ANXA6	2.34417
ANXA7	1.97322
ANXA9	1.61717
AOAH	0.719222
AOC3	0.881853
AOX1	0.755111
AP1AR	0.820193
AP1B1	0.724248
AP1G1	0.654007
AP1G2	1.51355
AP1M1	0.795776
AP1M2	1.32719
AP1S1	0.721633
AP1S2	0.561236
AP1S3	1.12886
AP2A1	1.03717
AP2A2	1.29851
AP2B1	4.42981
AP2M1	1.33451
AP2S1	0.794123
AP3B1	1.41252
AP3D1	1.07841
AP3M1	1.50349
AP3M2	1.0061
AP3S1	1.93463
AP3S2	1.54217
AP4B1	1.02757
AP4E1	0.387554
AP4M1	1.22822
AP4S1	1.10986
APAF1	0.790292
APBA1	1.59866
APBA2	0.895539
APBA3	0.706022
APBB1	1.81393
APBB1IP	0.615982
APBB2	1.13705
APC	1.18941
APEH	0.651351
APEX1	1.55625
APEX2	1.07183
API5	1.48657
APIP	1.43571
APLF	1.0208
APLP2	0.994912
APOBEC3A	1.116
APOBEC3B	1.47733
APOBEC3C	1.73183
APOBEC3F	1.28628
APOBEC3G	0.875219
APOC1	0.988572
APOD	1.20333
APOE	0.861827
APOL1	1.19792
APOL2	0.97939
APOL3	0.874713
APOM	0.700392
APOO	1.07882
APOOL	0.695481
APP	2.52437
APPBP2	1.36808
APPL1	0.931136
APPL2	0.970152
APRT	1.14958
APTX	0.952099
AQP1	0.558262
AQR	0.599571
AR	0.60113
ARAF	0.567887
ARAP1	0.831421
ARAP2	0.775847
ARAP3	1.11181
ARCN1	1.24327
AREG	0.783798
ARF1	0.983338
ARF3	1.98542
ARF4	1.35936
ARF5	0.798366
ARF6	0.763117
ARFGAP1	0.982072
ARFGAP2	1.21282
ARFGAP3	1.66684
ARFGEF1	0.630994
ARFGEF2	0.326894
ARFIP1	1.3458
ARFIP2	1.84145
ARFRP1	0.682508
ARG2	0.962382
ARGLU1	0.812781
ARHGAP1	3.13835
ARHGAP10	1.31723
ARHGAP12	0.623237
ARHGAP15	0.338573
ARHGAP17	0.961787
ARHGAP18	1.29893
ARHGAP21	0.944256
ARHGAP22	0.544352
ARHGAP23	1.85366
ARHGAP24	0.429358
ARHGAP25	0.227932
ARHGAP26	2.02108
ARHGAP27	1.5188
ARHGAP29	1.31091
ARHGAP30	0.373055
ARHGAP31	0.594411
ARHGAP32	1.7314
ARHGAP39	1.19022
ARHGAP4	0.908309
ARHGAP42	1.40526
ARHGAP5	1.09742
ARHGAP6	0.822526
ARHGAP9	0.215519
ARHGDIA	0.660886
ARHGDIB	1.84634
ARHGEF1	0.617807
ARHGEF10	1.19376
ARHGEF10L	1.15499
ARHGEF11	1.28961
ARHGEF12	1.71938
ARHGEF15	0.513878
ARHGEF16	0.830883
ARHGEF17	1.43172
ARHGEF18	0.6104
ARHGEF19	1.4849
ARHGEF2	1.70445
ARHGEF3	1.10678
ARHGEF35	0.934394
ARHGEF37	1.03267
ARHGEF5	0.941885
ARHGEF6	1.31621
ARHGEF7	1.08748
ARID1A	0.590732
ARID1B	0.54562
ARID2	1.08266
ARID3A	0.931655
ARID4A	0.533175
ARID4B	1.6311
ARID5B	0.901051
ARIH1	0.885662
ARIH2	0.746114
ARL1	1.12331
ARL11	1.80881
ARL15	1.01122
ARL2	0.775479
ARL2BP	1.31456
ARL3	1.436
ARL4C	1.59886
ARL5A	0.693493
ARL5B	2.02443
ARL6	1.2713
ARL6IP1	0.978666
ARL6IP4	0.503111
ARL6IP5	1.76549
ARL6IP6	1.071
ARL8A	0.896278
ARL8B	1.39681
ARMC1	0.467114
ARMC10	1.36637
ARMC5	0.842933
ARMC6	1.16654
ARMC7	0.726614
ARMC8	0.440557
ARMC9	1.07635
ARMCX1	1.02853
ARMCX2	1.72725
ARMCX3	1.7049
ARMCX5	0.912435
ARNT	2.61409
ARNT2	0.932337
ARNTL	0.932752
ARPC1A	1.01175
ARPC1B	1.09465
ARPC2	2.11017
ARPC3	2.59974
ARPC4	1.15173
ARPC5	0.73156
ARPC5L	0.957845
ARPP19	1.17706
ARRB1	0.751921
ARRB2	1.07595
ARRDC1	1.20743
ARSA	1.33558
ARSB	0.799964
ARSD	0.894214
ARV1	0.694151
ARVCF	1.13046
AS3MT	1.72365
ASAH1	0.769812
ASAP1	0.693981
ASAP2	1.26425
ASAP3	1.64904
ASB13	1.20838
ASB3	0.969561
ASB6	1.20144
ASB7	0.848176
ASB9	0.817844
ASCC1	1.13806
ASCC2	0.604291
ASCC3	0.748542
ASF1A	1.25385
ASF1B	1.34119
ASGR2	1.00562
ASH1L	0.38559
ASH2L	2.40889
ASL	0.71133
ASMTL	0.966128
ASNA1	0.671554
ASNS	0.638235
ASNSD1	1.52355
ASPH	1.16387
ASPM	2.10717
ASPN	1.11227
ASPSCR1	0.856343
ASRGL1	2.61649
ASS1	2.42443
ASXL1	0.734971
ASXL2	0.847512
ATAD1	1.10813
ATAD2	1.26741
ATAD2B	0.89453
ATAD3A	0.992286
ATAD3B	1.97881
ATE1	0.858164
ATF1	2.11502
ATF2	0.699021
ATF3	2.11637
ATF6B	0.85061
ATF7	1.22643
ATF7IP	0.83991
ATG12	1.84135
ATG16L1	1.07187
ATG2A	1.01834
ATG2B	0.46098
ATG3	1.09954
ATG4A	0.870295
ATG4B	1.01817
ATG4C	0.918945
ATG5	1.69329
ATG7	1.52588
ATG9A	1.08917
ATIC	1.22731
ATL1	0.921982
ATL2	1.57678
ATL3	1.32321
ATM	0.617067
ATN1	0.940751
ATOX1	1.1499
ATP11A	1.00674
ATP11B	0.804404
ATP11C	1.07729
ATP13A1	2.53652
ATP13A2	0.700867
ATP13A3	0.546974
ATP1A1	1.43532
ATP1B1	1.16189
ATP1B3	1.37656
ATP2A2	1.1051
ATP2A3	1.89587
ATP2B1	2.40017
ATP2B4	0.999725
ATP2C1	0.7435
ATP2C2	1.37284
ATP5A1	2.09664
ATP5B	2.48998
ATP5C1	0.830285
ATP5D	0.43127
ATP5E	1.80297
ATP5F1	1.46132
ATP5H	0.87139
ATP5I	1.18407
ATP5J	0.625724
ATP5L	0.894534
ATP5O	0.620619
ATP5S	1.02995
ATP6AP1	1.43648
ATP6AP2	0.676275
ATP6V0A1	0.826852
ATP6V0A2	0.876477
ATP6V0C	0.719869
ATP6V0D1	1.60718
ATP6V1A	0.753456
ATP6V1B1	1.45429
ATP6V1B2	1.09398
ATP6V1C1	1.06067
ATP6V1D	0.976093
ATP6V1E1	3.13141
ATP6V1F	0.740827
ATP6V1G1	0.916874
ATP6V1G2	1.21442
ATP6V1H	1.09583
ATP7A	0.523801
ATP7B	0.813316
ATP8A1	0.860823
ATP8B1	0.454734
ATP9A	0.965171
ATP9B	0.853462
ATPAF1	1.36264
ATPAF2	1.76478
ATPIF1	1.06477
ATR	0.393912
ATRIP	1.79165
ATRN	0.804684
ATRX	0.904103
ATXN1	1.17708
ATXN10	1.61229
ATXN1L	0.67618
ATXN2	1.05721
ATXN2L	1.02767
ATXN3	1.03284
ATXN7	1.10353
ATXN7L2	0.731582
ATXN7L3	1.1272
ATXN7L3B	2.27912
AUH	1.48077
AUP1	1.3093
AURKA	1.47328
AURKB	0.580934
AUTS2	1.61351
AVEN	1.21847
AVIL	1.19996
AVL9	1.06674
AXIN1	0.537324
AXL	0.67998
AZGP1	0.778238
AZI2	0.850516
B2M	1.29742
B3GAT3	0.87463
B3GNT2	1.2126
B3GNTL1	2.2521
B4GALT1	0.803131
B4GALT3	1.11406
B4GALT4	0.880072
B4GALT7	0.756762
B9D1	0.870555
BACH1	1.62883
BAD	0.703604
BAG1	1.45334
BAG2	1.36725
BAG3	0.957838
BAG4	1.17456
BAG5	0.853224
BAHD1	1.05774
BAIAP2	2.48163
BAIAP2L1	1.55824
BAK1	1.53751
BANF1	0.933797
BANK1	0.429074
BANP	0.84538
BAP1	0.724369
BARD1	1.32441
BASP1	0.872629
BAX	0.99558
BAZ1A	0.602262
BAZ1B	0.743891
BAZ2A	0.608913
BAZ2B	0.607933
BBC3	0.713225
BBS1	0.937235
BBS2	1.13517
BBS4	0.992313
BBS5	0.585852
BBS7	1.73358
BBS9	0.851639
BBX	1.13627
BCAM	0.875572
BCAP29	0.789061
BCAP31	1.57142
BCAR1	1.17822
BCAR3	1.51946
BCAS1	1.60406
BCAS2	1.0189
BCAS3	1.16375
BCAS4	0.799217
BCAT1	0.904775
BCAT2	1.37559
BCCIP	1.31508
BCKDHA	0.808248
BCKDHB	0.936391
BCKDK	1.01835
BCL10	1.46222
BCL11B	0.414959
BCL2	1.55474
BCL2L1	1.09026
BCL2L11	0.814141
BCL2L13	1.36737
BCL2L14	1.01113
BCL2L2	0.86924
BCL3	3.01512
BCL6	0.811242
BCL7A	0.873442
BCL7B	0.846016
BCL7C	0.330216
BCL9	0.735283
BCL9L	2.64696
BCLAF1	0.906256
BCOR	1.08673
BCORL1	1.38159
BCR	1.71831
BCS1L	0.627029
BDH1	1.65258
BDH2	1.08789
BECN1	1.19773
BEND3	2.14711
BET1	0.865949
BET1L	1.48333
BGN	0.983493
BHLHE40	1.38402
BICC1	1.03321
BICD1	1.00693
BICD2	1.15686
BID	1.25641
BIN1	0.694373
BIN2	0.605117
BIN3	1.38091
BIRC2	1.01463
BIRC5	0.656814
BIRC6	0.402997
BLM	1.45011
BLMH	1.37415
BLNK	0.844076
BLOC1S1	0.669867
BLOC1S2	1.05672
BLOC1S3	1.43915
BLVRA	1.5463
BLVRB	1.319
BLZF1	0.717962
BMF	0.691889
BMP1	0.988172
BMP2K	0.634192
BMS1	0.837411
BNIP1	0.915227
BNIP2	0.671267
BNIP3	1.51153
BNIP3L	1.15764
BNIPL	1.02176
BOD1	1.34068
BOK	0.898167
BOLA1	0.505256
BOLA2	1.06864
BOLA3	0.536037
BOP1	1.02351
BPGM	1.00268
BPHL	1.00923
BPNT1	0.869677
BPTF	0.981775
BRAF	0.810821
BRAP	1.4281
BRCA1	1.70182
BRCC3	0.686728
BRD1	1.29379
BRD2	0.809776
BRD3	0.788571
BRD4	1.02029
BRD7	0.971434
BRD8	1.69924
BRD9	0.91003
BRF1	0.805322
BRF2	1.03096
BRI3BP	0.643776
BRIP1	0.776922
BRIX1	1.941
BRMS1	0.553116
BRMS1L	1.15927
BRPF1	0.700591
BRPF3	1.58142
BRWD1	0.697628
BSCL2	0.630189
BSDC1	1.3526
BSG	0.813949
BSPRY	1.21342
BST1	0.832433
BST2	0.870651
BTAF1	0.552002
BTBD1	0.803779
BTBD10	1.05635
BTBD2	1.36062
BTBD9	0.647798
BTD	0.633937
BTF3	1.45866
BTF3L4	1.368
BTG1	0.904955
BTK	0.437708
BTN2A1	0.816071
BTN3A1	1.28967
BTN3A2	0.645128
BTN3A3	0.77262
BUB1	1.2308
BUB1B	0.938813
BUB3	1.87537
BUD13	1.10243
BUD31	0.406446
BYSL	0.888571
BZW1	1.25938
BZW2	1.29403
C10orf76	1.14302
C10orf88	1.4302
C11orf52	1.03758
C11orf54	2.55129
C11orf57	1.2627
C11orf58	2.22572
C11orf68	0.925087
C11orf84	0.977484
C12orf10	1.2253
C12orf29	0.909874
C12orf4	0.817464
C12orf43	1.30895
C12orf45	1.2624
C12orf57	0.654994
C12orf65	2.58003
C12orf66	1.1784
C12orf73	1.52624
C12orf75	1.57178
C14orf119	1.03449
C14orf159	0.847671
C14orf166	0.671884
C14orf2	0.858315
C14orf93	0.846464
C15orf39	1.2647
C15orf40	1.29408
C15orf48	1.94193
C15orf52	1.20329
C16orf45	1.53286
C16orf58	0.993558
C16orf62	1.05387
C16orf70	1.34333
C16orf86	0.910681
C16orf87	1.32278
C16orf89	0.948171
C17orf49	0.562526
C17orf62	1.5716
C17orf75	1.84986
C17orf80	1.00993
C17orf97	1.00232
C18orf21	1.81157
C18orf25	1.5272
C18orf32	1.29503
C18orf8	3.60304
C19orf12	0.609981
C19orf25	1.36405
C19orf33	1.34703
C19orf47	0.947718
C19orf53	0.843951
C19orf54	1.28835
C19orf66	0.758498
C19orf70	1.10931
C1D	0.96873
C1GALT1	0.714216
C1QA	0.565422
C1QB	0.502693
C1QBP	2.77419
C1QC	0.383949
C1QTNF3	1.18167
C1QTNF6	1.98057
C1R	0.820135
C1RL	1.60444
C1S	0.732938
C1orf106	1.87085
C1orf109	1.71137
C1orf116	1.32949
C1orf122	1.42953
C1orf123	0.438714
C1orf131	0.955766
C1orf174	0.874931
C1orf198	2.85152
C1orf21	0.811415
C1orf226	1.65974
C1orf27	0.764018
C1orf35	0.596799
C1orf43	0.731047
C1orf50	1.12318
C1orf52	0.697595
C2	0.849661
C20orf194	0.974623
C20orf24	0.645608
C20orf27	1.01698
C21orf2	1.12429
C21orf33	1.00524
C21orf59	0.632492
C21orf91	0.665752
C22orf39	0.937178
C2CD2	1.49093
C2CD2L	1.52583
C2CD3	0.787532
C2orf49	0.885233
C2orf68	0.7039
C2orf69	0.962576
C2orf76	0.701785
C3	1.09074
C3orf38	0.74049
C3orf58	0.855358
C4orf3	1.41188
C4orf33	1.00453
C5	1.51678
C5orf22	1.80253
C5orf24	1.11167
C5orf30	0.794795
C5orf51	1.1444
C6orf106	0.924826
C6orf120	0.944165
C6orf132	2.48796
C6orf203	1.20638
C6orf47	0.739966
C6orf89	0.796054
C7	0.509279
C7orf25	1.30714
C7orf26	0.724996
C7orf43	0.916412
C7orf49	0.910732
C7orf50	0.770949
C8orf33	1.26214
C8orf37	0.970881
C8orf59	1.00521
C9orf152	0.847495
C9orf16	0.596518
C9orf40	1.03281
C9orf64	0.833774
C9orf72	0.704756
C9orf78	1.49886
CA12	0.969073
CA13	1.98084
CA2	1.57359
CA5B	1.29302
CA8	1.7384
CAB39	0.950238
CAB39L	1.50456
CABIN1	1.36093
CABLES1	2.03451
CACHD1	1.17661
CACNA2D2	0.956019
CACNB3	3.08589
CACYBP	1.15815
CAD	0.873787
CADM1	0.843733
CADM4	0.938429
CADPS2	3.41721
CALCOCO1	0.702436
CALCOCO2	1.61358
CALCRL	0.818886
CALD1	0.861614
CALM1	1.05955
CALML5	2.46918
CALR	1.05109
CALU	0.897004
CAMK1	0.782325
CAMK1D	1.54913
CAMK2B	1.05183
CAMK2D	1.19928
CAMK2G	0.99753
CAMK4	1.15571
CAMKK1	1.20986
CAMKK2	1.17076
CAMLG	2.43354
CAMSAP1	1.13409
CAND1	0.831734
CAND2	1.33348
CANT1	1.23976
CANX	1.09012
CAP1	1.18191
CAP2	1.77706
CAPG	0.689768
CAPN1	0.964601
CAPN2	2.27034
CAPN5	0.849355
CAPN7	0.616125
CAPN8	1.0745
CAPNS1	1.09929
CAPRIN1	2.45415
CAPS	1.20905
CAPZA1	1.0508
CAPZA2	0.536353
CAPZB	0.908095
CARD10	1.07488
CARD11	0.422336
CARD14	1.1866
CARD16	0.866868
CARD6	0.443691
CARD8	1.05559
CARD9	1.03629
CARHSP1	1.08178
CARM1	0.944256
CARS	1.03239
CARS2	1.44469
CASC3	1.25515
CASC4	0.747063
CASD1	0.671713
CASK	1.91473
CASKIN2	1.84089
CASP1	2.17398
CASP10	2.54634
CASP2	1.65439
CASP3	1.183
CASP4	1.277
CASP6	1.30964
CASP7	1.38762
CASP8	1.08179
CASP8AP2	0.726496
CASP9	1.42766
CAST	1.19131
CASZ1	1.56292
CAT	1.92397
CAV1	0.292523
CAV2	0.774262
CBFA2T2	0.801666
CBFB	1.76707
CBL	0.607836
CBLB	0.845612
CBLL1	0.806104
CBR1	1.26897
CBR3	1.48541
CBR4	0.983843
CBS	0.905079
CBWD3	1.18269
CBX1	2.4109
CBX2	2.40978
CBX3	2.27769
CBX4	0.876442
CBX5	3.05447
CBX6	1.30486
CBX7	1.16783
CBX8	0.78264
CBY1	0.98788
CC2D1A	1.14383
CC2D1B	0.792136
CCAR1	1.2166
CCDC102A	0.519321
CCDC106	1.49972
CCDC115	1.95474
CCDC117	1.05741
CCDC12	0.619364
CCDC120	0.943541
CCDC124	0.288508
CCDC125	1.07942
CCDC127	0.916445
CCDC130	1.68098
CCDC134	1.00919
CCDC137	0.631823
CCDC14	0.496343
CCDC149	1.99496
CCDC22	1.02285
CCDC25	1.36387
CCDC28A	1.19946
CCDC43	1.25004
CCDC47	0.83328
CCDC50	1.05924
CCDC51	0.998989
CCDC58	0.600544
CCDC59	1.82131
CCDC6	1.8945
CCDC61	0.647123
CCDC74A	1.74405
CCDC77	1.18452
CCDC8	1.06885
CCDC80	0.282755
CCDC82	0.440136
CCDC84	0.626875
CCDC85B	0.673086
CCDC85C	1.53071
CCDC86	0.728095
CCDC88A	0.75648
CCDC88B	0.399547
CCDC88C	0.992923
CCDC9	0.52217
CCDC90B	1.02039
CCDC91	1.44067
CCDC92	0.798562
CCDC93	0.894338
CCDC94	0.756954
CCDC97	1.14494
CCHCR1	0.803807
CCL14	0.809364
CCL18	1.53886
CCL5	1.55198
CCM2	1.41488
CCNA2	1.58196
CCNB1	1.8057
CCNB2	0.733297
CCNC	0.965186
CCND1	1.27497
CCNDBP1	1.12061
CCNH	1.157
CCNK	0.893964
CCNL1	1.32893
CCNL2	0.820565
CCNT1	1.07514
CCNT2	0.520982
CCNY	1.07898
CCNYL1	1.69244
CCPG1	0.497486
CCS	0.610696
CCT2	2.19246
CCT3	0.999946
CCT4	1.09958
CCT5	0.999973
CCT6A	0.807402
CCT6B	1.4211
CCT7	1.44499
CCT8	0.826489
CD109	1.46658
CD14	1.09859
CD151	0.858917
CD163	1.29269
CD180	0.342763
CD2	0.250655
CD200	1.01362
CD209	0.880791
CD247	0.214187
CD248	0.38898
CD276	1.51338
CD2AP	0.925293
CD2BP2	0.871918
CD300A	0.781699
CD320	0.950494
CD33	1.7295
CD34	0.464702
CD36	1.1942
CD38	1.10688
CD3D	0.252307
CD3E	0.495372
CD3EAP	1.52765
CD4	0.607025
CD40	1.08375
CD44	1.7172
CD46	1.0871
CD47	1.11269
CD48	0.387592
CD5	0.340136
CD53	0.388292
CD55	0.777728
CD58	0.955641
CD59	2.29533
CD6	0.779921
CD63	0.576374
CD74	0.62527
CD79A	0.553711
CD81	1.07438
CD82	2.41244
CD84	0.37999
CD8A	1.30829
CD9	1.09541
CD93	0.563678
CD99	1.47877
CD99L2	1.13819
CDA	0.591724
CDAN1	0.984472
CDC123	1.68813
CDC14A	0.8232
CDC16	1.32776
CDC20	0.5698
CDC23	0.840963
CDC25C	1.23091
CDC26	0.769543
CDC27	1.01427
CDC34	0.722882
CDC37	0.65724
CDC37L1	1.2861
CDC40	0.76515
CDC42	1.66208
CDC42BPA	1.92061
CDC42BPB	1.49822
CDC42BPG	1.48516
CDC42EP1	0.89865
CDC42EP2	1.16355
CDC42EP3	0.814259
CDC42EP4	1.24625
CDC42EP5	2.04841
CDC42SE1	0.9874
CDC5L	1.16674
CDC73	0.99719
CDCA2	1.183
CDCA3	0.361865
CDCA5	1.16829
CDCA7L	1.28639
CDCA8	0.704561
CDCP1	1.24812
CDH1	1.23237
CDH11	0.316702
CDH13	0.731683
CDH2	1.43061
CDH3	1.4477
CDH5	0.36044
CDH6	0.526245
CDIPT	1.52096
CDK1	1.68345
CDK10	1.07061
CDK11A	0.810009
CDK11B	0.894892
CDK12	1.45198
CDK13	1.53898
CDK14	1.05267
CDK16	1.22303
CDK17	1.52726
CDK18	1.57299
CDK19	1.08898
CDK2	1.55231
CDK2AP1	1.10369
CDK4	0.861144
CDK5	1.20673
CDK5RAP1	1.10269
CDK5RAP2	1.78298
CDK5RAP3	0.970896
CDK6	0.976302
CDK7	0.693608
CDK8	1.10447
CDK9	2.66769
CDKAL1	1.18958
CDKL5	0.595659
CDKN1A	1.92338
CDKN1B	1.14565
CDKN1C	1.37356
CDKN2A	0.944766
CDKN2AIP	0.941293
CDKN2AIPNL	1.57922
CDKN2C	1.17607
CDNF	1.01371
CDR2	1.33485
CDR2L	1.58799
CDS2	1.53809
CDV3	1.09322
CDYL	0.886619
CDYL2	0.65825
CEACAM1	1.56653
CEBPA	1.37608
CEBPB	0.923561
CEBPD	1.33969
CEBPG	1.04257
CEBPZ	0.98754
CEL	1.76907
CELF1	0.958978
CELF2	0.662384
CELSR1	1.37317
CELSR2	1.18733
CENPB	0.806323
CENPE	1.23588
CENPF	2.99934
CENPH	1.81055
CENPI	0.991089
CENPK	1.43257
CENPL	3.23985
CENPM	0.607867
CENPN	1.67726
CENPP	0.829444
CENPQ	0.852362
CENPT	1.0325
CENPV	2.76095
CEP120	0.826756
CEP135	1.01986
CEP152	1.01933
CEP164	1.2324
CEP170	1.02013
CEP192	0.968542
CEP250	0.997915
CEP290	0.8692
CEP350	2.14517
CEP55	1.00373
CEP57	1.31309
CEP63	0.911229
CEP68	0.820915
CEP76	1.41134
CEP78	1.06079
CEP97	0.553001
CEPT1	1.04516
CERCAM	0.502238
CES1	0.847385
CES2	1.00044
CES3	1.42348
CETN2	0.696819
CETN3	1.39914
CETP	0.808173
CFB	1.1257
CFD	1.50859
CFDP1	0.898318
CFH	0.438174
CFI	2.08308
CFL1	0.848863
CFL2	0.81473
CFLAR	0.899825
CFP	0.733214
CGGBP1	0.8185
CGN	1.91373
CGNL1	1.19072
CGREF1	1.35848
CHAC2	1.3292
CHAF1A	1.16794
CHAF1B	0.664041
CHCHD1	1.42887
CHCHD2	1.06857
CHCHD3	1.15533
CHCHD4	1.40069
CHCHD5	1.47736
CHCHD6	1.44649
CHCHD7	0.957624
CHD1	0.793423
CHD1L	0.789107
CHD2	0.532397
CHD3	0.690964
CHD4	1.01008
CHD6	0.682724
CHD7	0.937486
CHD8	0.64773
CHD9	0.910046
CHDH	1.94099
CHEK1	1.04516
CHEK2	3.10915
CHERP	1.32342
CHFR	1.45712
CHI3L1	1.0281
CHI3L2	1.33239
CHID1	0.658675
CHIT1	1.04329
CHKA	1.51499
CHKB	1.00704
CHM	0.533911
CHML	1.43852
CHMP1A	0.910125
CHMP1B	3.76918
CHMP2A	0.681309
CHMP2B	0.952213
CHMP4A	1.35734
CHMP4B	0.799325
CHMP4C	0.904126
CHMP5	0.989876
CHMP6	0.85102
CHMP7	1.10841
CHN1	1.36125
CHN2	0.939119
CHORDC1	0.759993
CHPF	1.00496
CHPF2	0.94452
CHPT1	1.26604
CHRAC1	0.679145
CHRD	0.996655
CHST1	1.50562
CHST11	0.819077
CHST14	1.11734
CHST15	1.60327
CHST3	1.42722
CHSY1	1.06152
CHTF18	0.647068
CHTF8	0.995762
CHUK	1.558
CIAO1	1.17493
CIAPIN1	2.02395
CIB1	1.72097
CIC	0.589606
CILP	0.687116
CILP2	0.958085
CINP	0.815393
CIR1	1.08631
CIRBP	1.49618
CISD1	1.14356
CISD2	0.667323
CISD3	2.37016
CIT	0.694508
CITED2	1.34553
CIZ1	0.664653
CKAP2	0.725964
CKAP2L	1.21539
CKAP4	0.96781
CKAP5	0.656086
CKB	1.19802
CKMT1A	1.57805
CKS1B	1.42881
CKS2	0.79765
CLASP1	0.743588
CLASP2	0.741063
CLCC1	1.97902
CLCN3	1.20752
CLCN7	0.889609
CLDN3	1.09439
CLDN7	0.875377
CLDND1	1.08674
CLEC11A	0.668669
CLEC14A	0.320934
CLEC16A	0.923327
CLEC3B	0.813737
CLGN	2.064
CLIC1	0.862587
CLIC2	0.822544
CLIC3	1.22877
CLIC4	0.964291
CLIC5	0.596236
CLIC6	1.72105
CLINT1	0.918748
CLIP1	0.704185
CLIP2	0.717481
CLK1	0.771374
CLK2	0.678843
CLK3	1.02665
CLMN	0.844674
CLN3	1.01225
CLN5	1.48105
CLN6	0.884958
CLNS1A	1.19195
CLOCK	0.712073
CLP1	1.08174
CLPB	1.02275
CLPP	1.03091
CLPTM1	2.16459
CLPTM1L	0.828652
CLPX	0.747339
CLSPN	1.00745
CLSTN1	0.711049
CLSTN2	2.29863
CLSTN3	0.896671
CLTA	0.62353
CLTB	0.499502
CLTC	1.06417
CLTCL1	1.07013
CLU	0.794214
CLUAP1	0.810489
CLYBL	2.20361
CMAS	1.31419
CMBL	1.09731
CMC1	0.929562
CMIP	1.33616
CMPK1	1.48261
CMPK2	1.37975
CMTM4	1.09416
CNBP	1.84053
CNDP2	1.04073
CNKSR1	2.74973
CNKSR3	1.1954
CNN1	0.739709
CNN2	0.643771
CNN3	0.953238
CNNM3	1.02381
CNNM4	0.777126
CNOT1	0.581584
CNOT10	0.737132
CNOT2	1.53885
CNOT3	1.85889
CNOT4	1.30051
CNOT6	2.18018
CNOT6L	0.643938
CNOT7	1.06731
CNOT8	1.44252
CNP	2.22921
CNPY2	0.925712
CNPY3	1.45116
CNPY4	0.600482
CNRIP1	0.604685
CNST	0.943475
CNTN1	1.10372
CNTROB	1.13526
COASY	0.833104
COBL	1.32655
COBLL1	1.64384
COG1	1.31319
COG2	0.869307
COG3	1.29518
COG4	1.05687
COG5	0.754357
COG6	0.915322
COG7	0.875995
COG8	1.48023
COIL	2.40792
COL10A1	0.834482
COL11A1	0.716882
COL12A1	0.631268
COL14A1	0.531654
COL15A1	0.558731
COL16A1	0.614249
COL18A1	0.857955
COL1A1	0.28225
COL1A2	0.392537
COL3A1	0.407342
COL4A1	0.490539
COL4A2	0.660681
COL4A3BP	3.18876
COL5A1	0.394096
COL5A2	0.272859
COL5A3	0.540574
COL6A1	0.787714
COL6A2	1.06317
COL6A3	0.47063
COL7A1	1.03766
COL8A1	1.39722
COL9A2	1.5815
COLEC12	0.980383
COMMD1	1.64137
COMMD10	1.14009
COMMD2	0.901732
COMMD3	1.75729
COMMD4	0.724922
COMMD5	1.0049
COMMD6	1.2605
COMMD7	1.10143
COMMD8	1.09437
COMMD9	0.7248
COMP	1.09919
COMT	0.801716
COMTD1	1.12457
COPA	1.21185
COPB1	1.38896
COPB2	0.887897
COPE	1.16006
COPG2	1.45418
COPS2	0.87314
COPS3	2.02453
COPS4	1.18529
COPS5	0.677076
COPS6	0.570737
COPS7A	0.989756
COPS7B	1.32817
COPS8	1.06205
COPZ1	1.20182
COPZ2	0.645703
COQ10B	1.26175
COQ3	1.27549
COQ4	1.60727
COQ5	1.49792
COQ6	1.4823
COQ7	1.00684
COQ9	1.12585
CORO1A	0.42833
CORO1B	1.07302
CORO1C	0.938994
CORO2A	1.25529
CORO2B	0.556335
CORO7	1.11065
COTL1	1.2632
COX11	1.45914
COX15	1.56563
COX17	1.21726
COX18	1.22162
COX19	0.745764
COX4I1	0.400128
COX5A	0.635732
COX5B	0.671826
COX6A1	1.39318
COX6B1	1.10866
COX6C	3.28802
COX7A2	0.740541
COX7A2L	0.738024
COX7B	0.864066
COX7C	0.73072
COX8A	0.804694
CPA3	0.930472
CPD	0.776998
CPE	1.53959
CPEB2	0.807111
CPEB4	0.864902
CPLX1	1.14596
CPM	1.94862
CPNE1	1.42199
CPNE2	1.74593
CPNE3	0.78027
CPNE8	0.984485
CPOX	0.774747
CPPED1	1.76333
CPS1	1.47582
CPSF1	0.922506
CPSF2	0.901976
CPSF3	1.65129
CPSF4	0.804082
CPSF6	1.26825
CPSF7	1.34561
CPT1A	1.35492
CPT2	0.916067
CPVL	1.58038
CPXM1	0.697179
CPXM2	1.0661
CPZ	0.450675
CR1	0.803367
CRABP2	1.74595
CRADD	1.76525
CRAT	2.56939
CRBN	1.50521
CRCP	1.14281
CREB1	0.585949
CREB3L2	0.991708
CREB3L4	1.54339
CREBBP	0.319021
CREG1	0.761253
CRELD1	1.8832
CRELD2	1.36598
CREM	1.76777
CRIM1	1.33843
CRIP1	1.4154
CRIP2	1.29391
CRIPT	0.853702
CRISPLD1	1.29394
CRISPLD2	0.649021
CRK	0.993958
CRKL	1.30701
CRLF1	1.48878
CRLF3	1.33586
CRMP1	1.17724
CRNKL1	0.749689
CROCC	0.810426
CROT	1.3048
CRTAP	1.57682
CRTC1	0.839952
CRTC2	0.814715
CRTC3	1.21373
CRY2	0.760995
CRYAB	0.867039
CRYBB1	1.13209
CRYBG3	0.679821
CRYL1	1.14243
CRYZ	1.44042
CRYZL1	1.05474
CS	1.60605
CSAD	1.80208
CSDE1	1.73443
CSE1L	1.87321
CSF1	1.14249
CSF1R	1.18468
CSK	1.01923
CSNK1A1	1.37738
CSNK1D	1.53456
CSNK1E	1.16752
CSNK1G1	1.47364
CSNK1G3	0.944171
CSNK2A1	1.00273
CSNK2A2	1.0788
CSNK2B	0.675741
CSPG4	0.974926
CSPP1	1.4213
CSRP1	1.04607
CSRP2	1.19478
CST3	1.34403
CSTA	1.75481
CSTB	0.683023
CSTF1	1.00312
CSTF2	0.83886
CSTF2T	2.12116
CSTF3	1.23571
CTBP1	0.791683
CTBP2	1.58222
CTBS	1.3951
CTCF	1.35852
CTDP1	0.879113
CTDSP1	0.783279
CTDSPL2	0.947049
CTF1	1.77212
CTGF	0.883682
CTH	1.43596
CTHRC1	1.15564
CTNNA1	2.42476
CTNNAL1	0.90869
CTNNB1	1.79386
CTNNBIP1	0.786584
CTNNBL1	0.955969
CTNND1	1.08924
CTNND2	1.16469
CTPS2	1.0928
CTR9	1.11221
CTSA	1.055
CTSB	1.41168
CTSC	0.899822
CTSD	2.32258
CTSF	1.107
CTSH	1.4413
CTSK	0.823889
CTSO	1.49132
CTSS	1.27663
CTSW	0.773584
CTSZ	0.913962
CTTN	2.21646
CTTNBP2NL	0.787866
CTU1	0.811769
CTU2	0.821118
CUEDC1	1.05729
CUEDC2	0.820831
CUL1	1.5932
CUL2	0.87025
CUL3	0.823621
CUL4A	1.2943
CUL4B	1.07221
CUL5	1.28962
CUL7	0.884495
CUL9	0.802751
CUTA	0.971153
CUTC	1.24265
CUX1	1.33549
CWC15	0.672258
CWC22	0.918851
CWC25	1.70428
CWC27	1.55209
CWF19L1	0.790668
CWF19L2	0.962585
CXADR	2.99907
CXCL10	2.04459
CXCL12	0.843818
CXCL13	1.02997
CXCL14	0.962028
CXCL16	1.4809
CXCL9	6.07417
CXXC1	1.416
CXXC5	1.49521
CXorf38	0.915982
CXorf40A	1.29606
CXorf56	0.570946
CYB5A	0.880859
CYB5B	1.263
CYB5R1	0.918844
CYB5R2	1.34995
CYB5R3	1.10213
CYB5R4	0.790788
CYBA	1.11209
CYBB	1.05098
CYBRD1	1.42969
CYC1	2.2104
CYCS	1.03547
CYFIP1	0.878042
CYFIP2	1.61198
CYGB	0.543548
CYHR1	1.79858
CYLD	0.954251
CYP1B1	1.08647
CYP20A1	0.890721
CYP27A1	1.87444
CYP2J2	0.855769
CYP2S1	2.04693
CYP4X1	1.04319
CYP51A1	0.699955
CYP7B1	1.33732
CYR61	0.852917
CYTH1	1.06284
CYTH2	0.864834
CYTH3	1.17394
CYTH4	0.929187
CYTIP	0.668552
D2HGDH	0.947892
DAAM1	0.950507
DAB2	0.39012
DAB2IP	1.01652
DACH1	1.31498
DACT3	1.49281
DAD1	0.663168
DAG1	0.968117
DAGLB	1.29376
DALRD3	2.04938
DAP	0.819237
DAP3	1.36996
DAPK1	0.951985
DAPK2	1.17583
DAPK3	1.46714
DAPP1	2.04644
DARS	1.38524
DARS2	1.06766
DAXX	1.13129
DAZAP1	0.65026
DAZAP2	1.07223
DBI	1.91334
DBN1	1.64119
DBNDD1	1.06822
DBNL	1.14354
DBR1	0.708458
DBT	1.18166
DCAF10	1.28192
DCAF11	1.04874
DCAF12	0.66457
DCAF13	1.72059
DCAF15	0.869938
DCAF16	0.997784
DCAF4	0.863781
DCAF5	1.03336
DCAF6	0.98689
DCAF7	0.62757
DCAF8	1.31949
DCAKD	0.997197
DCBLD1	1.10563
DCBLD2	0.801194
DCHS1	0.674205
DCK	1.14133
DCLK1	2.1045
DCLK2	1.29308
DCLRE1C	0.719895
DCN	0.325227
DCP1A	0.606108
DCP1B	0.969444
DCP2	1.0229
DCPS	1.06151
DCTD	1.27071
DCTN1	1.47363
DCTN2	1.58775
DCTN3	0.807119
DCTN4	1.64514
DCTN5	0.790784
DCTN6	1.03921
DCTPP1	0.808403
DCUN1D1	1.02413
DCUN1D3	1.15226
DCUN1D4	0.928813
DCUN1D5	1.80338
DCXR	0.950835
DDA1	0.77633
DDAH1	1.06389
DDAH2	0.811754
DDB1	0.869966
DDB2	1.4926
DDHD1	1.28487
DDHD2	2.04171
DDI2	0.528742
DDO	1.16887
DDOST	2.59782
DDR1	0.718909
DDR2	0.75096
DDRGK1	0.944011
DDT	1.20184
DDX1	1.135
DDX10	0.968306
DDX11	1.86985
DDX17	1.34896
DDX18	0.891193
DDX19A	1.28963
DDX19B	0.842513
DDX20	0.889885
DDX21	0.596925
DDX23	1.18079
DDX24	0.756811
DDX27	1.00776
DDX28	2.79221
DDX31	0.77328
DDX3X	1.99567
DDX41	0.845994
DDX42	1.18075
DDX46	1.91391
DDX47	1.66043
DDX49	0.703829
DDX5	0.913431
DDX50	1.81495
DDX51	5.91711
DDX52	1.12612
DDX54	1.1579
DDX55	0.85772
DDX56	1.8559
DDX58	1.88908
DDX59	0.845216
DDX6	1.8858
DDX60	1.65214
DDX60L	1.37535
DEAF1	1.23963
DECR1	2.6143
DECR2	0.636925
DEDD	1.23219
DEF6	1.27429
DEF8	0.785155
DEGS1	1.62014
DEGS2	1.14299
DEK	1.11912
DENND1A	2.12701
DENND1B	0.480488
DENND1C	0.641376
DENND2D	4.26286
DENND3	0.954998
DENND4A	0.985222
DENND4B	0.525712
DENND4C	0.543306
DENND5A	1.7796
DENR	1.08166
DEPDC5	1.17698
DERA	1.11395
DERL1	0.848201
DERL3	1.7986
DET1	1.70614
DFFA	1.63746
DFFB	0.736061
DFNA5	1.54935
DGAT1	1.49088
DGCR8	1.10481
DGKA	1.27625
DGKD	1.43182
DGKE	1.02977
DGKH	0.505645
DGKQ	1.36068
DGKZ	0.56076
DGUOK	0.688506
DHCR24	0.811839
DHCR7	0.950166
DHDDS	0.91516
DHFR	3.75502
DHODH	1.45142
DHPS	6.32663
DHRS1	1.68928
DHRS11	2.86533
DHRS13	0.754797
DHRS2	1.77133
DHRS3	0.774414
DHRS4	0.781072
DHRS7	2.41751
DHRS7B	2.25836
DHRSX	0.825126
DHTKD1	2.01441
DHX15	0.888425
DHX16	0.779051
DHX29	0.771813
DHX30	0.540494
DHX32	1.30564
DHX33	1.13407
DHX34	3.12714
DHX35	0.759233
DHX36	0.44924
DHX37	1.40975
DHX38	0.82082
DHX40	1.19569
DHX57	1.35724
DHX58	1.56892
DHX8	0.610871
DHX9	0.660984
DIABLO	1.6704
DIAPH1	0.987899
DIAPH2	0.720504
DIAPH3	0.888842
DICER1	0.727388
DIDO1	0.541008
DIP2A	1.067
DIP2B	1.11244
DIP2C	1.25901
DIS3	0.969597
DIS3L	0.724466
DIS3L2	1.08322
DIXDC1	0.904691
DKC1	1.12063
DKK3	1.14953
DLAT	1.91994
DLC1	0.745813
DLD	1.34204
[truncated: 6,738 more rows]

## Sheet: Table S9
A1BG	1.19171
A2M	2.16412
AAAS	1.54435
AACS	1.59304
AAK1	0.879288
AAMP	1.28062
AARS	1.19144
AARS2	0.768161
AARSD1	1.44052
AASDHPPT	1.42246
AASS	1.29974
AATF	0.790725
ABAT	1.81006
ABCA1	1.10458
ABCB10	0.941739
ABCB6	1.28698
ABCB7	1.10112
ABCB8	1.20049
ABCC1	0.788632
ABCC3	1.06954
ABCC4	1.44705
ABCD1	0.985907
ABCD3	1.61425
ABCD4	0.890834
ABCE1	1.43127
ABCF1	0.932215
ABCF2	1.66244
ABCF3	1.05553
ABHD10	0.871112
ABHD11	1.46926
ABHD12	1.06802
ABHD14B	1.83524
ABHD5	0.869171
ABI1	0.88208
ABI2	1.04312
ABI3	0.762272
ABI3BP	1.54419
ABLIM1	1.5298
ABR	1.65668
ABT1	1.02959
ACAA1	1.59233
ACAA2	1.63791
ACACA	1.14693
ACAD10	1.03511
ACAD8	1.32968
ACAD9	1.32773
ACADM	1.5561
ACADS	1.43162
ACADSB	1.82781
ACADVL	1.43198
ACAT1	1.09798
ACAT2	1.16259
ACBD3	1.17842
ACBD5	1.4981
ACBD6	1.02824
ACBD7	1.55914
ACE	1.06333
ACIN1	0.50864
ACLY	1.5803
ACO1	1.6794
ACO2	1.68175
ACOT11	1.8491
ACOT7	1.80335
ACOT8	1.08171
ACOT9	1.47756
ACOX1	1.29348
ACOX3	1.52528
ACP1	1.15737
ACP2	1.37624
ACP5	1.29145
ACP6	1.22285
ACPP	1.38817
ACSL1	1.40189
ACSL3	1.39476
ACSL4	1.8764
ACSL5	1.94615
ACSM3	1.58961
ACSS1	1.91736
ACSS2	1.34586
ACTG1	0.830601
ACTL6A	0.976238
ACTN1	0.884724
ACTN4	1.26482
ACTR10	0.701973
ACTR1A	1.31155
ACTR1B	1.30127
ACTR2	1.14119
ACTR3	2.76433
ACTR3B	1.38873
ACTR5	1.03154
ACTR6	0.908849
ACTR8	1.00104
ACY1	1.4029
ACYP1	1.52916
ACYP2	1.3399
ADA	1.39774
ADAL	1.07304
ADAM10	1.26849
ADAM15	1.05326
ADAM17	1.04144
ADAM9	1.46111
ADAMTS1	1.0807
ADAMTS16	1.77224
ADAMTSL1	3.72894
ADAR	0.837239
ADARB1	0.987852
ADCK1	1.15483
ADCK5	1.0892
ADCY7	1.03647
ADD1	1.08125
ADD2	1.34598
ADD3	1.39208
ADH5	0.751696
ADI1	1.10212
ADK	1.31092
ADNP	0.874164
ADPGK	1.71071
ADPRH	1.28324
ADPRHL2	2.39329
ADRM1	1.20602
ADSL	0.973841
ADSS	1.57219
ADSSL1	1.65143
AEBP1	0.961326
AES	1.03271
AFAP1	1.58414
AFAP1L2	1.9104
AFF4	0.812347
AFG3L2	1.73233
AFTPH	1.10047
AGK	2.23358
AGL	1.70512
AGPAT1	1.01583
AGPAT2	1.05391
AGPAT3	0.795183
AGPAT4	1.13854
AGPAT5	1.09114
AGPS	0.951058
AGRN	0.66492
AGT	1.43758
AGTRAP	1.07654
AHCTF1	0.850425
AHCY	1.2872
AHCYL1	2.19759
AHDC1	0.684372
AHNAK	0.896267
AHNAK2	1.67013
AHR	1.95559
AHSA1	1.44094
AIF1	0.523318
AIFM1	1.48308
AIFM2	1.05985
AIP	0.680772
AK1	1.06323
AK2	1.26597
AK3	1.55361
AKAP1	1.47048
AKAP10	0.895173
AKAP11	0.852341
AKAP12	1.20846
AKAP13	0.874882
AKAP8	0.952797
AKAP8L	0.898227
AKAP9	0.575998
AKR1A1	1.11489
AKR1B1	1.93605
AKR1C2	1.21177
AKR1C3	1.4847
AKR7A2	1.14189
AKT1	1.05155
AKT1S1	1.27864
AKT2	1.69907
AKTIP	1.53546
ALAD	1.51546
ALCAM	2.06193
ALDH16A1	1.39055
ALDH18A1	1.12737
ALDH1A1	1.82285
ALDH1A2	1.62737
ALDH1A3	1.83428
ALDH1B1	1.64562
ALDH1L1	1.16284
ALDH1L2	1.68941
ALDH2	1.99553
ALDH3A2	1.34075
ALDH3B1	1.25706
ALDH4A1	1.54572
ALDH5A1	1.55924
ALDH6A1	1.55154
ALDH7A1	1.30218
ALDH9A1	1.7274
ALDOA	1.68233
ALDOC	1.60417
ALG1	1.84192
ALG10	1.19153
ALG11	0.974913
ALG12	1.39123
ALG13	1.12485
ALG2	1.08567
ALG3	1.3917
ALG5	0.595595
ALG6	1.38957
ALG8	0.727876
ALG9	1.06661
ALKBH4	1.35576
ALKBH5	1.04739
ALKBH7	0.934852
ALOX5	1.74963
ALPL	1.64609
ALS2	0.706341
AMACR	1.35317
AMDHD2	0.977438
AMPD2	0.94934
AMPD3	0.822921
AMT	1.72131
AMZ2	0.987235
ANAPC1	0.650188
ANAPC2	0.922502
ANAPC4	1.22045
ANAPC5	1.37919
ANG	1.28495
ANGEL2	1.13052
ANGPTL2	1.33733
ANK1	1.24802
ANK2	0.974643
ANK3	1.18773
ANKFY1	0.969383
ANKHD1	0.847549
ANKIB1	0.910651
ANKMY2	1.10246
ANKRD13A	1.09908
ANKRD17	0.971876
ANKRD28	1.13872
ANKRD44	0.721444
ANKRD54	1.21645
ANKS1A	0.881507
ANKZF1	0.785927
ANLN	1.38778
ANP32A	1.36401
ANP32B	1.79294
ANP32E	1.1538
ANPEP	1.43003
ANTXR1	1.08394
ANXA1	2.32069
ANXA11	1.64161
ANXA2	1.58686
ANXA3	1.42483
ANXA4	1.27825
ANXA5	1.1212
ANXA6	1.54309
ANXA7	1.26748
ANXA9	1.45009
AOC3	2.79842
AOX1	1.86937
AP1B1	1.46042
AP1G1	0.975003
AP1G2	0.805052
AP1M1	1.42516
AP1M2	1.25903
AP1S1	0.776407
AP1S2	1.89573
AP2A1	0.727502
AP2A2	0.927728
AP2B1	0.86839
AP2M1	1.10247
AP2S1	0.712246
AP3B1	1.12439
AP3D1	1.03192
AP3M1	0.974924
AP3M2	1.62012
AP3S1	0.93648
APAF1	0.872077
APBB1	1.39362
APBB1IP	1.20244
APBB2	1.15533
APC	0.636448
APEH	1.24116
APEX1	1.23962
APH1A	1.05029
API5	0.945524
APIP	0.956412
APLP2	1.88375
APOA1	1.36498
APOBEC3B	1.03052
APOBEC3C	1.40114
APOBEC3F	1.35541
APOBEC3G	1.58849
APOC1	1.30226
APOD	3.83823
APOE	1.51093
APOL1	1.54646
APOL2	1.55852
APOL3	1.68576
APOM	0.969399
APOO	0.64696
APOOL	1.07856
APP	1.04555
APPL1	1.26971
APPL2	1.18979
APRT	0.781944
APTX	1.12354
AQP5	1.63021
AQR	0.897749
ARAF	1.30487
ARCN1	1.00609
ARF1	1.32308
ARF3	1.13488
ARF4	0.889659
ARF5	1.05636
ARF6	1.70478
ARFGAP1	0.759763
ARFGAP3	2.03433
ARFGEF1	1.30259
ARFGEF2	0.981914
ARFIP1	1.34105
ARFIP2	0.926537
ARFRP1	1.26561
ARHGAP1	1.44748
ARHGAP12	1.1581
ARHGAP17	0.994571
ARHGAP18	1.73595
ARHGAP25	0.950585
ARHGAP26	1.08854
ARHGAP29	1.27236
ARHGAP4	1.68089
ARHGAP5	0.720098
ARHGAP9	0.626835
ARHGDIA	1.54748
ARHGDIB	1.67137
ARHGEF1	0.759046
ARHGEF10	1.16957
ARHGEF10L	0.92156
ARHGEF11	0.638023
ARHGEF12	1.35465
ARHGEF16	1.06064
ARHGEF17	0.560063
ARHGEF18	0.859772
ARHGEF2	1.19047
ARHGEF5	1.00368
ARHGEF6	0.787514
ARHGEF7	0.98562
ARID1A	0.455141
ARID1B	0.657872
ARID2	1.01768
ARID4A	0.719545
ARID4B	0.735677
ARID5B	0.983921
ARIH1	1.01732
ARIH2	1.52889
ARL1	0.924172
ARL2	0.807729
ARL2BP	0.83902
ARL3	1.43672
ARL6IP1	0.920791
ARL6IP4	0.778361
ARL6IP5	1.73162
ARL6IP6	1.00126
ARL8A	1.23838
ARL8B	0.866608
ARMC1	0.934874
ARMC10	0.985298
ARMC6	2.66502
ARMC8	0.925987
ARMC9	1.3951
ARMCX1	1.94408
ARMCX2	1.17484
ARMCX3	1.43243
ARNT	0.810666
ARPC1A	1.06851
ARPC1B	2.35019
ARPC2	1.50827
ARPC3	0.542673
ARPC4	0.925956
ARPC5	0.831248
ARPC5L	1.003
ARRB1	1.08798
ARRB2	1.25431
ARRDC1	1.22925
ARSA	1.3333
ARSB	2.00679
ARSD	1.49433
ARVCF	0.799781
AS3MT	1.70075
ASAH1	1.46444
ASCC1	1.23032
ASCC2	1.21504
ASCC3	1.53546
ASF1B	1.93979
ASH2L	1.20697
ASL	1.47724
ASNA1	1.27605
ASNS	1.51979
ASPH	1.159
ASPN	2.08485
ASPSCR1	1.57678
ASRGL1	2.09442
ASS1	1.34476
ATAD1	1.3398
ATAD2	0.855275
ATAD3A	0.766389
ATE1	0.962007
ATF1	0.883294
ATF2	1.03573
ATF7IP	0.659588
ATG12	0.826925
ATG16L1	1.36676
ATG2A	0.753553
ATG2B	0.770473
ATG3	0.947731
ATG4B	0.947003
ATG5	0.97088
ATG7	1.7435
ATG9A	0.574119
ATIC	1.91124
ATM	0.923662
ATOX1	0.642892
ATP11A	0.82427
ATP11C	1.12959
ATP13A1	0.936833
ATP13A3	0.879084
ATP1A1	0.976299
ATP1A2	1.12253
ATP1B1	1.45522
ATP1B3	1.36531
ATP2A2	1.12781
ATP2A3	1.35174
ATP2B1	1.60208
ATP2B2	1.2917
ATP2B4	1.0477
ATP2C1	1.21003
ATP5A1	1.03722
ATP5B	0.969371
ATP5C1	0.603019
ATP5D	0.855081
ATP5E	0.392812
ATP5F1	0.576396
ATP5H	0.463437
ATP5I	1.03895
ATP5J	0.418787
ATP5L	0.515527
ATP5O	0.570248
ATP5S	1.33423
ATP6AP1	1.21354
ATP6AP2	1.45247
ATP6V0A1	0.766479
ATP6V0A2	1.40161
ATP6V0D1	1.46919
ATP6V1A	1.30929
ATP6V1B1	1.57674
ATP6V1B2	1.53896
ATP6V1C1	1.37132
ATP6V1D	1.23913
ATP6V1E1	1.37105
ATP6V1F	0.727912
ATP6V1G1	0.664984
ATP6V1H	0.838381
ATP7A	1.32189
ATP8B1	1.51396
ATP9A	0.932793
ATPAF1	0.992422
ATPAF2	0.960253
ATPIF1	1.34172
ATR	0.72284
ATRN	0.933005
ATRX	0.876719
ATXN10	1.37434
ATXN2	0.718675
ATXN2L	0.610135
ATXN3	1.01333
AUH	1.49327
AUP1	0.652562
AURKA	0.82398
AURKB	2.51412
AVEN	0.849119
B2M	0.97566
B3GALT6	0.982434
B3GAT3	1.66346
B4GALT1	1.49298
B4GALT4	1.2644
B4GALT7	1.05367
BAD	0.573825
BAG1	1.22719
BAG2	1.83263
BAG3	1.32436
BAG4	0.866075
BAG5	1.24742
BAIAP2	1.55505
BAIAP2L1	1.53315
BAK1	0.884746
BANF1	0.459798
BAP1	1.08506
BASP1	1.13689
BAX	1.02056
BAZ1A	1.1672
BAZ1B	0.691221
BAZ2A	0.531987
BBOX1	2.23216
BBS1	1.03599
BBX	0.929937
BCAM	1.89456
BCAP29	1.13551
BCAP31	1.61152
BCAR1	1.04178
BCAS2	1.10411
BCAS3	0.942338
BCAT1	1.72849
BCAT2	1.55635
BCCIP	0.980233
BCKDHA	1.14016
BCKDHB	1.50288
BCKDK	1.15656
BCL10	1.0844
BCL2L1	1.75163
BCL2L13	1.7082
BCL3	1.12263
BCL7C	0.686113
BCL9	0.866502
BCL9L	0.757553
BCLAF1	0.847498
BCR	0.774754
BCS1L	1.11603
BDH1	1.76481
BDH2	1.27551
BECN1	1.13512
BET1	0.719821
BET1L	1.19669
BGN	1.50654
BICD1	1.24371
BICD2	1.05517
BID	1.09525
BIN1	1.48583
BIN2	0.855906
BIN3	1.19282
BIRC2	2.97305
BIRC6	0.486452
BLMH	1.63462
BLOC1S1	0.544426
BLOC1S2	0.94969
BLOC1S3	0.969794
BLVRA	1.29961
BLVRB	0.952469
BMP2K	1.64652
BMS1	0.91885
BNIP1	0.831747
BNIP2	1.08919
BOLA1	0.574013
BOLA3	0.485042
BOP1	1.21533
BPGM	0.931216
BPHL	1.29878
BPNT1	1.7131
BPTF	0.547533
BRAP	0.961175
BRCC3	1.2473
BRD1	0.828765
BRD2	0.973579
BRD3	1.39153
BRD4	1.02371
BRD7	0.807109
BRD8	1.18885
BRD9	1.18399
BRF1	1.16631
BRI3BP	1.38882
BRMS1	0.803354
BRMS1L	0.710115
BRPF1	0.746238
BSCL2	1.09366
BSDC1	1.65013
BSG	0.994385
BSPRY	0.983927
BST1	0.961572
BST2	1.3269
BTAF1	0.727402
BTD	1.50984
BTF3	0.867051
BTF3L4	0.83225
BTK	0.862808
BTN2A1	0.933528
BTN3A3	1.42846
BUB3	1.18786
BUD13	1.67295
BUD31	0.570665
BYSL	1.08425
BZW1	1.07428
BZW2	1.60533
C10orf76	1.2482
C11orf54	1.25116
C11orf57	0.898571
C11orf58	0.85439
C11orf68	1.0786
C12orf10	1.45168
C12orf43	1.05134
C14orf159	1.24739
C14orf166	0.524879
C14orf2	0.520675
C15orf40	0.934239
C15orf48	0.728494
C16orf58	1.08443
C16orf70	1.73989
C17orf62	0.862034
C17orf75	0.909008
C18orf25	1.62919
C18orf32	0.659738
C18orf8	1.31939
C19orf47	1.15565
C19orf53	0.838045
C1D	0.587438
C1QA	0.612408
C1QB	1.00093
C1QBP	1.11126
C1QC	0.871055
C1QTNF3	2.07671
C1RL	1.55307
C1S	1.98931
C1orf116	1.59933
C1orf122	0.786614
C1orf123	1.25119
C1orf131	0.924128
C1orf198	0.921804
C1orf27	0.970988
C1orf35	1.5973
C1orf50	0.622853
C2	1.77378
C20orf27	1.26591
C21orf33	1.17386
C21orf59	1.01732
C2orf49	0.680569
C3	1.32637
C3orf38	0.599356
C3orf58	1.82919
C5	1.26188
C5AR1	2.34365
C5orf22	1.60667
C5orf24	1.08133
C6orf203	1.499
C7	4.60622
C7orf26	1.11016
C7orf43	0.959792
C7orf50	0.823741
C8orf33	1.20579
C8orf59	0.524366
C9orf64	1.71421
C9orf78	1.01796
CA12	1.46476
CA13	1.3303
CA2	1.11787
CA3	1.71753
CA8	1.91452
CA9	1.13942
CAB39	0.935057
CAB39L	1.08187
CABIN1	0.828162
CACHD1	1.54459
CACNA2D1	1.19622
CACYBP	0.626972
CAD	1.24593
CADM1	1.91377
CADM4	1.35521
CALB2	2.2584
CALCOCO1	0.85961
CALCOCO2	1.21853
CALD1	1.5343
CALM1	1.02158
CALR	1.20716
CALU	1.45489
CAMK1	1.07635
CAMK1D	1.39223
CAMK2D	1.39248
CAMK2G	0.948264
CAMKK2	0.886262
CAMLG	1.08879
CAMSAP1	0.60412
CAND1	1.30929
CAND2	1.47007
CANT1	1.21014
CANX	1.69089
CAP1	1.73895
CAP2	1.43853
CAPG	1.34867
CAPN1	1.36471
CAPN2	1.76107
CAPN5	1.87902
CAPN7	1.22562
CAPNS1	0.945966
CAPRIN1	1.29448
CAPS	1.66466
CAPZA1	0.696111
CAPZA2	0.66879
CAPZB	1.8531
CARD9	1.11405
CARHSP1	1.83618
CARM1	1.73357
CARS	1.46174
CARS2	1.20582
CASC3	1.07296
CASC4	1.61333
CASK	0.859341
CASKIN2	1.12249
CASP1	1.76968
CASP10	1.85722
CASP2	1.3532
CASP3	1.51227
CASP4	1.07558
CASP6	1.29744
CASP7	1.45942
CASP8	2.27939
CAST	2.14466
CASZ1	0.460217
CAT	0.981616
CAV1	0.954742
CAV2	1.1834
CBFB	1.35978
CBL	0.745814
CBLB	1.3017
CBLL1	1.01925
CBR1	1.07829
CBR3	1.34277
CBR4	1.18248
CBS	1.70235
CBWD1	1.32501
CBX1	1.85216
CBX2	1.94491
CBX3	0.670141
CBX5	1.25491
CBX8	1.48379
CC2D1A	2.01246
CC2D1B	1.18592
CCAR1	0.907353
CCDC102A	0.988733
CCDC115	1.16103
CCDC12	0.94012
CCDC124	1.11998
CCDC127	1.27093
CCDC134	1.32457
CCDC137	1.10963
CCDC22	1.01174
CCDC25	1.42622
CCDC43	1.15025
CCDC47	1.35141
CCDC50	0.985613
CCDC51	0.841778
CCDC58	0.4487
CCDC6	1.5405
CCDC8	1.31848
CCDC80	1.88754
CCDC86	1.22941
CCDC88A	0.963225
CCDC88C	1.01561
CCDC9	0.863474
CCDC90B	0.55576
CCDC91	1.22144
CCDC93	1.04914
CCDC94	1.44221
CCDC97	1.01623
CCM2	1.08137
CCNA2	1.07223
CCNB1	0.921819
CCNH	1.00124
CCNK	0.851308
CCNL1	1.09767
CCNT1	0.826342
CCNT2	0.827479
CCNY	1.03073
CCNYL1	1.53171
CCS	1.25103
CCT2	1.5905
CCT3	1.0019
CCT4	0.912696
CCT5	0.922822
CCT6A	0.886695
CCT7	0.9132
CCT8	0.867453
CD109	2.00337
CD14	0.782983
CD151	1.3023
CD163	1.18357
CD180	1.3171
CD200	1.55108
CD209	1.00191
CD276	1.32576
CD2AP	1.58886
CD2BP2	0.842581
CD300A	0.737395
CD34	1.10075
CD36	2.54167
CD38	2.44621
CD3EAP	1.03742
CD40	1.18789
CD44	1.58426
CD46	1.45196
CD47	1.16542
CD53	0.428884
CD55	1.56461
CD58	0.852389
CD59	1.21875
CD63	1.07191
CD74	2.37503
CD81	2.11986
CD82	1.37434
CD9	1.78581
CD93	0.945694
CDA	1.52241
CDAN1	1.24308
CDC123	0.881066
CDC16	1.03902
CDC23	1.09669
CDC27	1.78143
CDC37	1.15403
CDC37L1	1.21675
CDC40	1.30615
CDC42	0.986067
CDC42BPA	1.37724
CDC42BPB	0.846258
CDC42BPG	0.717846
CDC42EP1	0.956828
CDC42EP4	1.38543
CDC5L	0.812678
CDC73	0.826805
CDCA5	1.95653
CDCP1	1.46271
CDH1	0.896751
CDH11	2.91554
CDH13	1.27522
CDH2	1.52664
CDH3	1.60282
CDH6	1.79496
CDIPT	1.17806
CDK2	1.39495
CDK2AP1	1.01041
CDK4	1.63126
CDK5	1.0706
CDK5RAP2	0.865171
CDK5RAP3	0.898993
CDK6	1.66811
CDK7	0.881781
CDK9	1.04165
CDKAL1	1.05405
CDKN1B	1.06514
CDKN2A	1.69501
CDKN2AIP	1.0827
CDKN2C	1.67497
CDR2L	1.23342
CDS1	0.97897
CDS2	1.6582
CDV3	1.20299
CDYL	0.954816
CEACAM1	0.965899
CEBPB	1.66531
CEBPZ	1.1533
CELSR1	0.922084
CELSR2	0.63122
CENPB	1.38828
CENPF	0.975577
CEP135	0.881293
CEP170	1.17473
CEP250	0.623862
CEP350	0.608608
CEP55	1.0622
CEPT1	1.13625
CETN2	0.957428
CFB	1.24989
CFD	1.87935
CFDP1	0.948879
CFH	2.3933
CFI	1.26206
CFL1	0.681929
CFL2	1.14659
CFP	1.04812
CGGBP1	1.08812
CGN	1.15175
CGNL1	0.779479
CGREF1	1.37308
CHCHD1	0.577396
CHCHD2	0.471156
CHCHD3	0.833783
CHCHD4	0.990939
CHCHD5	0.759095
CHCHD6	0.968115
CHCHD7	0.788923
CHD1	0.868943
CHD1L	1.01297
CHD2	0.389646
CHD3	0.616542
CHD4	0.512608
CHD7	0.613701
CHD8	0.640761
CHDH	1.61766
CHEK2	1.25105
CHERP	1.29433
CHI3L1	2.17145
CHID1	1.26928
CHL1	1.55314
CHM	0.925593
CHMP1A	1.26673
CHMP1B	1.20227
CHMP2A	1.0793
CHMP2B	1.16932
CHMP4A	1.03481
CHMP4B	1.37633
CHMP4C	1.70047
CHMP5	0.585592
CHMP6	1.38307
CHMP7	0.984976
CHORDC1	1.54909
CHPF	1.18542
CHRAC1	1.02581
CHST14	1.24598
CHTF18	1.08391
CHUK	0.973805
CIAO1	1.53779
CIAPIN1	0.881354
CIB1	0.526285
CIC	0.434255
CILP	3.07103
CILP2	1.03057
CIRBP	1.50145
CISD1	1.24576
CISD2	0.677789
CIT	0.82915
CIZ1	0.95345
CKAP2	1.57349
CKAP4	1.5152
CKAP5	1.29301
CKB	1.65818
CKMT2	1.29263
CKS1B	0.628708
CLASP1	0.457943
CLASP2	1.29428
CLCC1	1.5571
CLCN7	0.805927
CLDN1	1.23286
CLDN3	1.30379
CLDN4	1.28633
CLDN6	1.91135
CLDN7	1.14909
CLEC11A	1.68342
CLEC3B	0.875251
CLGN	1.95882
CLIC1	0.843307
CLIC2	1.11829
CLIC3	1.68052
CLIC4	1.55878
CLIC5	1.54849
CLIC6	1.53222
CLINT1	1.46548
CLIP1	0.809614
CLIP2	1.03778
CLK3	1.23054
CLMN	1.36118
CLN3	1.43822
CLN5	0.853886
CLNS1A	0.985145
CLP1	0.992001
CLPB	1.18111
CLPP	1.06441
CLPTM1	1.40953
CLPTM1L	1.33514
CLPX	1.06126
CLSTN1	0.803226
CLTA	0.798873
CLTB	1.08853
CLTC	1.25436
CLU	1.83697
CLYBL	1.51147
CMAS	1.26523
CMBL	1.87497
CNBP	0.921193
CNDP2	1.89954
CNKSR1	0.869272
CNN1	1.76169
CNN2	0.995696
CNN3	0.737371
CNNM3	1.13459
CNNM4	1.06801
CNOT1	0.653159
CNOT10	1.40803
CNOT2	1.16953
CNOT3	0.63267
CNOT4	0.998381
CNOT6L	1.03121
CNOT7	1.06501
CNOT8	0.888507
CNP	1.49514
CNTN1	2.59229
COASY	1.10432
COBLL1	1.86763
COG1	0.811595
COG2	1.19843
COG3	1.36838
COG4	0.98089
COG5	0.967195
COG6	0.954829
COG7	1.38366
COG8	0.863234
COIL	1.24693
COL10A1	2.67305
COL11A1	1.3233
COL12A1	1.19776
COL14A1	1.21907
COL15A1	1.50309
COL16A1	1.06662
COL18A1	0.835503
COL1A1	0.686532
COL1A2	0.922283
COL3A1	1.08869
COL4A1	0.836074
COL4A2	0.762665
COL4A3BP	1.64029
COL5A1	0.656844
COL5A2	0.974414
COL5A3	1.18232
COL6A1	0.996036
COL6A2	0.792031
COL6A3	1.10144
COL7A1	1.03595
COL8A1	1.81314
COLEC11	5.39956
COLEC12	1.033
COMMD1	0.84664
COMMD10	0.623295
COMMD2	0.951247
COMMD3	0.823061
COMMD4	0.929219
COMMD5	0.656255
COMMD6	0.520517
COMMD7	0.721366
COMMD8	0.613674
COMMD9	0.776538
COMP	1.96109
COMT	1.26098
COMTD1	1.39954
COPA	1.03039
COPB1	0.881821
COPB2	1.73522
COPE	1.04305
COPS2	0.745353
COPS3	0.720993
COPS4	0.741486
COPS5	0.941506
COPS6	0.829012
COPS7A	0.999741
COPS7B	1.62415
COPS8	0.923798
COPZ1	0.833898
COPZ2	1.57576
COQ3	1.23837
COQ5	0.807033
COQ6	0.939375
COQ7	1.39583
COQ9	1.24199
CORO1A	1.43509
CORO1B	1.24373
CORO1C	1.47516
CORO2A	1.39225
CORO2B	1.09109
CORO7	1.06958
COTL1	1.20041
COX11	0.669133
COX15	1.7844
COX17	0.779168
COX18	0.996541
COX19	1.03199
COX4I1	0.684013
COX5A	0.613782
COX5B	0.42513
COX6A1	0.517829
COX6B1	0.639351
COX6C	0.834312
COX7A2	0.575974
COX7A2L	0.577899
COX7B	0.601089
COX7C	0.533463
COX8A	0.347517
CP	3.27752
CPD	1.08491
CPM	1.49046
CPNE1	1.67403
CPNE2	1.23199
CPNE3	1.66597
CPOX	1.30042
CPS1	1.7971
CPSF1	1.21751
CPSF2	0.822817
CPSF3	1.11863
CPSF4	2.52561
CPSF6	1.4767
CPT1A	1.62292
CPT2	1.89943
CPVL	1.42724
CPXM1	1.19927
CPXM2	1.38936
CPZ	0.7307
CRABP1	1.63941
CRABP2	1.46647
CRADD	0.74629
CRAT	1.5582
CRB2	1.11535
CRBN	0.985212
CREB1	0.901737
CREBBP	0.412081
CREG1	0.756447
CRELD1	1.19319
CRELD2	1.49681
CRIP1	1.54011
CRIP2	1.49577
CRIPT	0.738394
CRK	1.60792
CRKL	1.35942
CRLF3	1.08479
CRMP1	1.30989
CRNKL1	1.07359
CROCC	0.652797
CROT	0.995436
CRTAC1	0.826691
CRTAP	1.00489
CRTC1	1.30381
CRTC2	1.37932
CRTC3	1.00418
CRYAB	1.97015
CRYL1	0.964133
CRYZ	2.9445
CRYZL1	0.867364
CS	1.39084
CSDE1	1.04684
CSE1L	2.07267
CSF1	1.02509
CSF1R	0.503743
CSK	1.37178
CSNK1A1	1.08731
CSNK1D	1.09277
CSNK1E	0.799915
CSNK1G3	1.03652
CSNK2A1	1.112
CSNK2A2	1.26098
CSNK2B	0.576371
CSPG4	0.809843
CSRP1	1.31757
CSRP2	1.52568
CST3	1.21815
CSTB	0.988272
CSTF1	0.851121
CSTF2	1.39457
CSTF2T	1.29788
CSTF3	1.31333
CTBP1	1.97047
CTBP2	1.31689
CTBS	0.651088
CTCF	0.724376
CTDP1	1.16214
CTDSP1	1.52983
CTDSPL2	1.26015
CTGF	2.29418
CTH	1.56523
CTHRC1	1.80334
CTNNA1	0.898831
CTNNA2	1.18832
CTNNAL1	0.890755
CTNNB1	0.851976
CTNNBIP1	1.05269
CTNNBL1	0.96375
CTNND1	0.709185
CTPS2	1.4953
CTR9	0.98234
CTSA	1.45799
CTSB	1.91141
CTSC	1.4646
CTSD	2.40429
CTSF	1.35938
CTSH	1.21031
CTSK	2.09721
CTSS	1.46941
CTSZ	1.27039
CTTN	1.13629
CTTNBP2	0.967045
CTTNBP2NL	0.877228
CUEDC2	0.811591
CUL1	1.51749
CUL2	1.26648
CUL3	1.59437
CUL4A	1.49749
CUL4B	1.00859
CUL5	1.54186
CUL7	0.915896
CUTA	0.717325
CUTC	1.69572
CWC15	0.659693
CWF19L1	1.82747
CXADR	1.14669
CXCL12	2.45963
CXCL16	1.10763
CXCR4	1.97778
CXXC1	1.03094
CXXC5	1.44307
CXorf38	1.5612
CXorf56	1.47146
CYB5A	1.28225
CYB5B	1.30395
CYB5R1	2.08847
CYB5R2	1.38326
CYB5R3	2.89672
CYBA	1.01026
CYBB	0.459842
CYBRD1	1.19883
CYC1	1.05759
CYCS	0.646347
CYFIP1	1.34056
CYFIP2	1.4198
CYGB	2.85343
CYLD	1.12536
CYP11A1	1.33336
CYP1B1	1.37166
CYP20A1	1.27835
CYP27A1	1.69763
CYP2S1	1.72579
CYP2U1	1.08416
CYP4B1	2.2861
CYP4F11	1.55782
CYP4X1	1.62654
CYP51A1	1.23436
CYP7B1	2.0763
CYR61	1.48326
D2HGDH	0.869177
DAAM1	1.42578
DAB2	2.1075
DAB2IP	0.860954
DAD1	0.67873
DAG1	0.904159
DAGLB	0.863188
DAP	1.45587
DAP3	0.792065
DAPK3	0.831429
DAPL1	1.79025
DARS	1.19824
DARS2	1.16366
DAXX	0.937796
DAZAP1	1.42463
DBI	0.782472
DBN1	1.35304
DBNL	1.21271
DBR1	0.910805
DBT	1.58995
DCAKD	1.36731
DCDC2	1.64983
DCHS1	1.09707
DCK	0.872479
DCLK1	1.6756
DCLK2	1.2127
DCN	1.21593
DCP1A	0.93816
DCP1B	1.02215
DCPS	1.65309
DCTD	1.46531
DCTN1	0.742801
DCTN2	1.10037
DCTN3	0.576111
DCTN4	0.867681
DCTN5	0.922048
DCTN6	0.973492
DCUN1D1	1.14373
DCUN1D3	1.22848
DCUN1D5	1.14772
DCXR	2.19113
DDAH1	1.66592
DDAH2	1.51315
DDB1	1.49372
DDB2	1.28702
DDHD2	1.00653
DDI2	0.55513
DDOST	1.2303
DDR1	1.57705
DDT	0.730476
DDX1	1.00037
DDX10	1.11973
DDX17	0.764809
DDX18	1.52588
DDX19A	0.98045
DDX19B	1.02205
DDX20	1.39249
DDX21	1.58621
DDX23	1.6969
DDX24	0.987978
DDX27	1.12427
DDX28	0.981533
DDX31	1.07579
DDX3X	0.809827
DDX41	1.33349
DDX42	0.552638
DDX46	0.730065
DDX47	0.937095
DDX49	1.96851
DDX5	1.2488
DDX50	1.38614
DDX51	0.821352
DDX52	2.1828
DDX54	0.883186
DDX55	1.6747
DDX56	1.3407
DDX58	1.70914
DDX6	1.15386
DECR1	1.24555
DECR2	1.07972
DEF6	1.23784
DEGS1	1.2294
DEK	1.14648
DENND2D	1.35713
DENND3	0.744882
DENND4A	0.943214
DENND4C	1.09425
DENR	0.78784
DERA	0.87815
DERL1	1.16368
DERL2	1.07388
DES	1.40059
DFFA	1.85184
DFFB	1.2234
DFNA5	0.905784
DGAT1	1.2343
DGCR8	0.658346
DGKA	0.961438
DGKZ	0.883587
DGUOK	0.727373
DHCR24	1.74578
DHCR7	1.42564
DHFR	0.941708
DHODH	1.14938
DHPS	1.31219
DHRS1	1.91197
DHRS13	1.10521
DHRS3	1.034
DHRS4	1.0269
DHRS7	1.29306
DHRS7B	1.06017
DHTKD1	0.984389
DHX15	1.1423
DHX16	0.766398
DHX29	1.65161
DHX30	2.58938
DHX32	0.817512
DHX33	0.834154
DHX36	1.27357
DHX37	0.885815
DHX38	0.837073
DHX40	1.1531
DHX57	0.744341
DHX8	0.958215
DHX9	0.95152
DIABLO	0.663484
DIAPH1	1.1098
DIAPH2	1.46306
DICER1	0.891855
DIDO1	0.8663
DIP2A	0.72755
DIP2B	0.591761
DIS3	1.60103
DIS3L	1.34563
DIS3L2	1.04741
DKC1	0.916317
DLAT	1.30323
DLD	1.42615
DLG1	1.25559
DLG3	1.67891
DLG5	0.692626
DLGAP4	0.982774
DLST	1.27927
DMAP1	1.0874
DMD	0.95943
DMXL1	1.03066
DNAJA1	1.09962
DNAJA2	1.16807
DNAJA3	1.2061
DNAJA4	1.13779
DNAJB1	1.44801
DNAJB11	1.08593
DNAJB12	1.52721
DNAJB2	0.967927
DNAJB4	1.54804
DNAJB5	1.27964
DNAJB6	1.01224
DNAJC1	2.24411
DNAJC10	1.63073
DNAJC11	0.6559
DNAJC13	1.04496
DNAJC16	0.863196
DNAJC17	1.27302
DNAJC19	0.888681
DNAJC3	1.31121
DNAJC5	0.676689
DNAJC7	1.22716
DNAJC8	1.14376
DNAJC9	1.73135
DNASE2	1.71759
DNM1	0.970286
DNM1L	1.10085
DNM2	1.24799
DNMT1	1.45673
DNMT3A	1.80945
DNPEP	1.00151
DNTTIP1	0.81431
DNTTIP2	1.30176
DOCK1	1.00596
DOCK10	0.672954
DOCK11	1.44374
DOCK2	0.97514
DOCK4	0.957856
DOCK5	0.763548
DOCK6	1.4286
DOCK7	0.997506
DOCK8	0.771066
DOCK9	1.0347
DOHH	0.786126
DOK1	1.21252
DOK2	0.672521
DOPEY2	0.953714
DPAGT1	1.50734
DPF2	1.19745
DPH1	1.17485
DPH2	1.73119
DPH5	0.820607
DPM1	0.858921
DPM3	1.1984
DPP3	1.39768
DPP7	1.39391
DPP9	0.861193
DPY19L1	1.51531
DPYD	3.07014
DPYSL2	1.96127
DPYSL3	1.71636
DPYSL4	1.04703
DR1	0.882155
DRAP1	0.43632
DRG1	0.776994
DRG2	1.12485
DSC2	1.27031
DSCR3	1.03274
DSG2	0.952257
DSN1	1.42699
DSP	1.00848
DST	0.968633
DSTN	1.00059
DTD1	1.38518
DTNB	1.10438
DTNBP1	0.95462
DTX3L	1.50096
DTYMK	1.03035
DUS1L	1.52688
DUS3L	1.80618
DUSP11	1.02941
DUSP12	1.20828
DUSP23	1.32968
DUSP3	1.84966
DUSP6	1.46671
DUT	1.23051
DVL2	1.9799
DVL3	1.30965
DYM	0.990513
DYNC1H1	0.664897
DYNC1I2	1.54703
DYNC1LI1	1.16593
DYNC1LI2	0.841772
DYNC2H1	1.11077
DYNLL1	0.661132
DYNLRB1	0.618489
DYNLT1	0.564002
DYNLT3	1.29812
DYRK1A	0.810149
DYSF	1.82001
EARS2	1.12384
EBAG9	0.716847
EBNA1BP2	0.611666
EBP	0.950591
ECD	1.07988
ECE1	0.940214
ECE2	1.03682
ECH1	1.09115
ECHDC1	1.72792
ECHDC3	1.50131
ECHS1	0.954543
ECM1	1.40851
ECM2	3.36417
ECSIT	1.39698
ECT2	1.70516
EDC3	1.11979
EDC4	0.828563
EDEM3	0.724249
EDF1	0.727311
EEA1	1.50391
EED	0.949887
EEF1A1	0.810041
EEF1B2	0.479243
EEF1D	0.910683
EEF1E1	1.05559
EEF1G	0.892519
EEF2	1.40865
EEF2K	1.51158
EEFSEC	1.36262
EFEMP1	2.55471
EFEMP2	1.0176
EFHD1	1.75977
EFHD2	1.48252
EFNB1	1.46565
EFNB2	1.28242
EFTUD2	0.982629
EGFR	1.27684
EGLN1	1.37881
EHBP1	0.812747
EHBP1L1	0.875148
EHD1	1.76577
EHD2	1.15546
EHD3	0.761481
EHD4	1.33023
EHF	1.20594
EHHADH	1.29847
EHMT1	0.798273
EHMT2	0.816884
EI24	1.20417
EIF1	0.935529
EIF1AX	0.933068
EIF2A	0.662386
EIF2AK2	1.93418
EIF2AK4	0.9787
EIF2B1	1.00326
EIF2B2	0.7874
EIF2B3	0.859664
EIF2B4	1.5965
EIF2B5	1.45592
EIF2S1	1.31075
EIF2S2	0.762292
EIF2S3	1.07177
EIF3A	1.75154
EIF3B	1.16672
EIF3C	1.09699
EIF3E	0.843127
EIF3F	0.810626
EIF3G	1.19795
EIF3H	1.04574
EIF3I	0.850195
EIF3J	1.15613
EIF3K	0.915893
EIF3M	0.969204
EIF4A1	1.29367
EIF4A2	1.36765
EIF4A3	0.954763
EIF4B	1.02562
EIF4E	0.655019
EIF4E2	1.27224
EIF4EBP2	1.35121
EIF4ENIF1	0.763235
EIF4G1	0.821789
EIF4G2	1.15602
EIF4G3	0.951026
EIF4H	0.990173
EIF5	1.43455
EIF5B	0.86229
EIF6	1.30716
ELAC2	1.10773
ELAVL1	1.64171
ELF1	1.14374
ELF2	1.17018
ELF3	1.33264
ELL	0.912822
ELMO1	1.55333
ELMO2	0.808434
ELMO3	1.39746
ELMOD2	0.822199
ELN	1.20578
ELOVL1	1.08656
ELP2	0.829687
ELP3	1.1562
ELP4	0.986621
EMD	1.12951
EMG1	1.04959
EMILIN1	1.08272
EMILIN2	1.03048
EMILIN3	1.38607
EML1	1.4556
EML2	1.37345
EML3	1.04386
EML4	1.16302
ENAH	1.67614
ENDOD1	1.57664
ENDOG	0.768153
ENG	1.23893
ENO1	1.46876
ENO2	1.05806
ENO3	1.25239
ENOPH1	0.617907
ENOSF1	1.51671
ENPEP	1.10305
ENPP1	1.49246
ENPP2	1.13224
ENPP4	1.14128
ENPP6	1.92033
ENSA	1.09407
ENTPD1	1.05716
ENTPD2	1.18194
ENTPD5	1.05416
ENY2	0.451754
EP300	0.614738
EP400	0.450326
EPB41	0.722471
EPB41L1	1.02534
EPB41L2	1.69644
EPB41L3	2.12118
EPB41L4A	0.960619
EPB41L5	1.36438
EPC1	1.11299
EPDR1	1.83788
EPHA1	1.35694
EPHA2	1.12238
EPHB2	1.2199
EPHB3	1.50493
EPHB4	1.06974
EPHX1	1.55243
EPHX2	1.64807
EPM2AIP1	1.34205
EPN1	0.956055
EPN2	0.895527
EPN3	1.19699
EPRS	1.44029
EPS15	1.2674
EPS15L1	0.989
EPS8	1.83283
EPS8L1	1.70911
EPS8L2	1.33403
EPSTI1	1.65295
ERAL1	1.31053
ERBB2	0.878555
ERC1	0.866898
ERCC1	0.772635
ERCC2	0.699621
ERCC3	1.35908
ERCC4	1.2001
ERCC6	1.31976
ERF	0.773925
ERGIC1	1.75951
ERGIC2	1.027
ERGIC3	1.16691
ERH	0.649069
ERLIN1	1.40207
ERLIN2	1.48289
ERMP1	1.62226
ERP29	1.05726
ESD	0.923802
ESF1	0.795285
ESPN	0.971259
ESR1	1.35874
ESRRA	1.0715
ETF1	1.32105
ETFA	0.927459
ETFB	1.30201
ETFDH	2.10694
ETHE1	1.47446
ETNK1	1.44288
ETV6	0.87715
EVI2B	1.39127
EVI5	0.87646
EVI5L	0.918158
EVL	1.11507
EVPL	0.709795
EWSR1	0.648594
EXOC1	1.02146
EXOC2	2.6277
EXOC3	1.17779
EXOC4	1.22696
EXOC5	1.02469
EXOC6	1.03463
EXOC6B	0.628834
EXOC7	0.837707
EXOC8	0.925033
EXOSC1	0.962729
EXOSC10	0.90097
EXOSC2	2.1832
EXOSC3	0.862121
EXOSC4	0.691633
EXOSC5	1.08855
EXOSC6	1.18512
EXOSC7	0.716243
EXOSC8	0.833116
EXOSC9	1.00099
EYA3	0.596722
F10	1.01116
F11R	1.05305
F12	1.29772
F13A1	1.5594
F5	2.26804
FAAH	1.35943
FABP3	1.84865
FABP5	1.19629
FADD	0.823746
FADS2	1.09077
FADS3	1.00291
FAF1	3.18506
FAH	1.5888
FAHD1	1.19439
FAHD2A	1.17895
FAIM	1.17941
FAM103A1	0.682748
FAM105A	0.916787
FAM107B	2.01819
FAM111A	1.22286
FAM114A1	2.43508
FAM118B	1.44871
FAM120A	1.36615
FAM120B	1.1782
FAM120C	1.67164
FAM122B	1.0244
FAM126A	1.12261
FAM129A	1.6406
FAM129B	1.44668
FAM136A	1.55055
FAM20A	2.37293
FAM20B	1.43115
FAM32A	1.57029
FAM3A	1.1023
FAM3C	1.36272
FAM45A	0.851749
FAM49A	1.71213
FAM49B	0.860562
FAM50A	1.324
FAM76B	1.18208
FAM83H	1.19385
FAM84B	2.99643
FAM8A1	1.01407
FAM91A1	1.86288
FAM96A	0.590213
FAM96B	0.439361
FAM98A	1.00829
FAM98B	0.982392
FAM98C	1.09445
FANCD2	0.670557
FANCI	1.76537
FAP	3.80101
FARP1	0.992881
FARP2	0.791033
FARS2	1.15104
FARSA	1.77904
FARSB	0.916563
FAS	2.10085
FASN	1.09511
FASTKD1	1.19499
FASTKD2	0.921789
FASTKD5	1.08535
FAT2	1.08109
FAU	0.31969
FBL	1.5262
FBLIM1	1.43435
FBLN1	1.25706
FBLN2	1.51871
FBLN5	1.32216
FBN1	1.52606
FBN2	1.43619
FBN3	1.33481
FBP1	2.11726
FBXL15	0.813158
FBXL18	0.836157
FBXL20	0.915586
FBXO2	2.14734
FBXO21	1.59782
FBXO22	0.913338
FBXO3	1.13368
FBXO38	0.679265
FBXO4	1.16875
FBXO6	0.939506
FBXO7	1.14603
FBXW8	0.789771
FBXW9	1.77662
FCER1G	2.20424
FCF1	1.00665
FCGBP	0.956497
FCGR1A	1.246
FCGR2B	1.12214
FCGRT	1.02724
FCHO2	1.48323
FCHSD1	1.00681
FCHSD2	1.18806
FCN1	1.82199
FCN3	1.08428
FDFT1	1.80224
FDPS	1.20406
FDX1	1.08338
FDX1L	1.35812
FDXR	1.37791
FECH	1.59068
FEN1	1.18778
FER	0.918687
FES	0.975788
FGD2	0.815858
FGD4	1.38343
FGFR1OP	0.913333
FGL2	0.990793
FGR	1.17342
FH	1.91548
FHIT	1.55693
FHL1	1.30754
FHL2	1.3656
FHL3	1.32921
FHOD1	0.765721
FIBP	0.884357
FIG4	1.12943
FILIP1	0.821231
FILIP1L	1.15967
FIP1L1	1.28967
FIS1	0.968411
FKBP10	1.02713
FKBP11	1.35389
FKBP15	0.796429
FKBP1A	1.43486
FKBP2	0.727847
FKBP3	0.903206
FKBP4	1.66102
FKBP5	1.42133
FKBP7	2.71358
FKBP8	0.807229
FKBP9	1.36634
FLAD1	1.28755
FLII	1.13193
FLNA	0.789857
FLNB	1.07167
FLNC	1.09074
FLOT1	0.738878
FLOT2	1.49439
FLYWCH2	1.25595
FMNL1	1.07772
FMNL2	1.32801
FMNL3	0.751413
FMO1	1.19186
FMOD	1.01084
FMR1	1.66201
FN1	1.03472
FN3KRP	1.39639
FNBP1	1.10426
FNBP1L	1.49593
FNBP4	0.833916
FNDC1	1.8391
FNDC3A	1.31897
FNDC3B	1.40184
FNTA	0.984599
FOLR1	1.56152
FOLR2	1.09455
FOXJ3	1.21923
FOXK1	0.736589
FOXO1	1.20566
FOXO3	0.84736
FOXP1	2.3561
FOXP4	1.18327
FOXRED1	1.3182
FPGS	1.09545
FPGT	1.40357
FRG1	0.657966
FRMD8	1.12208
FRYL	1.08763
FSCN1	1.3866
FSD1L	0.938372
FSTL1	2.94599
FTH1	0.870972
FTL	0.807699
FTO	0.845102
FTSJ1	1.06466
FTSJ3	1.01001
FUBP1	1.41011
FUBP3	1.16305
FUCA1	1.57348
FUCA2	1.28184
FUK	1.17434
FUNDC2	0.711459
FUS	1.32775
FUT11	0.780646
FUT8	1.48472
FXN	0.857333
FXR1	0.798706
FXR2	1.34735
FYCO1	0.782398
FYTTD1	1.15055
FZD1	1.0914
FZD6	1.50063
FZD7	1.68526
G3BP1	1.06222
G3BP2	1.05674
G6PC3	1.30862
G6PD	1.11846
GAA	1.57414
GAB2	3.63125
GABARAP	0.635266
GABARAPL2	0.476369
GABPA	0.864756
GADD45GIP1	0.606422
GAK	1.11259
GAL3ST4	0.998883
GALC	1.22862
GALE	1.83221
GALK1	1.40785
GALK2	1.1502
GALM	1.52146
GALNS	1.14867
GALNT1	1.6594
GALNT2	1.2008
GALNT3	1.2422
GALNT4	1.43918
GALNT6	1.42385
GALNT7	1.39974
GALT	1.79037
GAMT	1.37051
GANAB	1.21344
GAPDH	1.5104
GAPVD1	1.23393
GARS	1.74401
GART	1.43937
GAS6	1.72241
GAS7	1.1022
GATAD2A	0.951928
GATAD2B	0.541863
GATM	1.91098
GBA	1.18474
GBE1	1.32211
GBF1	1.16818
GBP1	2.01868
GBP2	2.47321
GBP3	1.02985
GBP4	1.60637
GBP5	1.40781
GCA	1.56119
GCAT	1.1211
GCC1	0.790027
GCC2	0.66013
GCDH	1.69697
GCHFR	1.07858
GCLC	1.2249
GCLM	1.59779
GCSH	1.0814
GDAP1	1.32642
GDAP2	1.2093
GDI1	1.27808
GDI2	1.03627
GDPD3	1.17167
GEMIN4	1.94775
GEMIN5	1.49143
GEMIN6	0.444261
GEMIN8	0.854848
GFAP	1.32819
GFER	0.764192
GFM1	1.18371
GFM2	1.01307
GFOD2	1.17219
GFPT1	1.82934
GFPT2	1.30209
GGA1	0.764246
GGA2	1.02626
GGA3	0.883405
GGCX	1.17582
GGH	1.14733
GGPS1	1.36078
GHDC	1.57268
GHITM	1.3709
GIMAP1	1.17433
GIMAP4	1.78946
GIMAP8	0.987075
GINS4	1.01056
GIPC1	1.59633
GIT1	0.799978
GIT2	0.639302
GJA1	1.69897
GK	1.43184
GLA	0.99841
GLB1	1.01138
GLCE	1.25581
GLDC	1.8872
GLG1	0.822836
GLMN	2.04842
GLO1	1.32712
GLOD4	1.16563
GLRX	1.38073
GLRX3	0.665625
GLRX5	1.08316
GLS	1.26542
GLT8D1	0.928133
GLT8D2	1.38054
GLTP	1.35049
GLUD1	1.10956
GLUD2	1.15755
GLUL	1.30849
GM2A	1.33818
GMDS	1.53974
GMEB1	1.15341
GMEB2	0.612722
GMFB	1.12017
GMFG	2.16931
GMIP	0.884542
GMPPA	1.15854
GMPPB	1.06862
GMPR	1.75072
GMPR2	1.59969
GMPS	1.31019
GNA11	0.645992
GNA13	2.00439
GNAI1	1.22664
GNAI2	1.26392
GNAI3	0.960966
GNAO1	1.62424
GNAQ	1.2372
GNAS	0.992921
[truncated: 3,878 more rows]

## Sheet: Table S10
	gene	cluster
1	Pwp1	12
2	Ddx51	12
3	Noc3l	12
4	Ddx31	12
5	Rrp15	12
6	Ddx55	12
7	Tubb5	11
8	Mad2l1	11
9	Tuba1a	11
10	Tuba1b	11
11	Tuba1c	11
12	Tuba8	11
13	Eif4a2	12
14	Eif4g1	12
15	Eif4g3	12
16	Ddx24	12
17	Eif4a1	12
18	Anapc5	13
19	Tgfbr1	13
20	Tcea1	2
21	Ipo7	2
22	Ipo5	2
23	Myo5a	2
24	Ctr9	2
25	Ipo4	2
26	Eif2b2	2
27	Exosc5	2
28	Exosc4	2
29	Polr1c	2
30	Psmd7	2
31	Nat10	2
32	Klf4	14
33	Sp1	14
34	Klf5	14
35	Sp7	14
36	Klf1	14
37	Sp6	14
38	Klf6	14
39	Sp8	14
40	Klf15	14
41	Zfp367	14
42	Crebbp	14
43	Glis3	14
44	Sp5	14
45	Klf2	14
46	Zic2	14
47	Id1	11
48	Tcf3	11
49	Tcf12	11
50	Myod1	11
51	Tcf4	11
52	Myf6	11
53	Mtor	5
54	Plcd1	5
55	Ube2i	6
56	Pias2	6
57	Sumo1	6
58	Pias4	6
59	Pias1	6
60	Rpf2	12
61	Wdr12	12
62	Nifk	12
63	Pes1	12
64	Pum3	12
65	Brix1	12
66	Gtpbp4	12
67	Eif6	12
68	Nip7	12
69	Mrto4	2
70	Rpf1	12
71	Rsl24d1	12
72	Ddx27	12
73	Ppan	12
74	Nop58	12
75	Nvl	12
76	Noc2l	12
77	Gnl2	12
78	Dhx15	12
79	Nop56	12
80	Utp20	12
81	Ddx56	6
82	Nsa2	12
83	Ddx18	12
84	Ftsj3	12
85	Rbm34	12
86	Ebna1bp2	12
87	Pdcd11	12
88	Eif3a	15
89	Rsl1d1	12
90	Ruvbl1	2
91	Snu13	12
92	Polr1b	12
93	Bop1	12
94	Gnl3	12
95	Ddx54	12
96	Gnl3l	12
97	Ppp1cc	16
98	Nop2	12
99	Impdh1	17
100	Eif3b	4
101	Rbm28	12
102	Pak1ip1	12
103	Ahr	8
104	Arnt	8
105	Nedd8	8
106	Rb1	8
107	Rela	8
108	Arnt2	8
109	Ncoa1	8
110	Nrip1	8
111	Smarca4	8
112	Esr1	8
113	Klf10	14
114	Epn1	15
115	Cltc	15
116	Eps15	15
117	Eps15l1	15
118	Epn3	15
119	Epn2	15
120	Ngef	15
121	Grb7	1
122	Tek	1
123	Erbb2	1
124	Gys1	16
125	Gyg	16
126	Pygl	16
127	Ppp1r7	16
128	Gys1	16
129	Gys2	16
130	Trub2	12
131	Gar1	12
132	Bysl	12
133	Krr1	12
134	Esf1	12
135	Fbl	12
136	Nhp2	12
137	Was	18
138	Arhgap1	18
139	Rasa1	18
140	St14	18
141	Klc1	18
142	Rhoa	18
143	Rhoc	18
144	Akt1	18
145	Ercc4	19
146	Chek2	19
147	Pan3	19
148	Rad50	19
149	Msh2	19
150	Atr	19
151	Chek1	19
152	Atm	19
153	Top2a	6
154	Pgm2	19
155	Mus81	19
156	Plk1	19
157	Pak1	19
158	Sod1	19
159	Smc3	2
160	Ccdc94	19
161	Brca1	19
162	Nbn	19
163	Rad51	20
164	Plk3	19
165	Ercc6	19
166	Prdx1	19
167	Sdc1	7
168	Ctsg	7
169	Cd9	7
170	Ccl5	7
171	Bcl3	8
172	Fyn	7
173	Rxra	8
174	Nfkb2	8
175	Cenpe	8
176	Cenpf	8
177	Rbl1	8
178	Slc9a3	21
179	Slc9a3r1	21
180	Slc34a1	21
181	Cftr	21
182	Kcnj1	21
183	Oprk1	21
184	Gnaq	21
185	Ctnnb1	1
186	Ezr	21
187	Adrb2	21
188	Nos2	21
189	Clcn3	21
190	Nf2	21
191	Yap1	21
192	Mapkapk2	5
193	Mapk14	5
194	Nell2	18
195	Map2	18
196	Cadps	18
197	Gria2	18
198	Aldh1b1	2
199	Tnpo1	2
200	Aldh1a7	2
201	Lcp1	15
202	Cnn3	15
203	Arpc1b	15
204	Tagln	21
205	Arhgap9	15
206	Cnn2	15
207	Actc1	15
208	Tagln2	15
209	Actg1	15
210	Actb	15
211	Tagln3	15
212	Actbl2	15
213	Acta2	15
214	Arpc1a	15
215	Cap1	15
216	Acta1	15
217	Capzb	15
218	Bin3	5
219	Wipf1	15
220	Wdr1	15
221	Arpc5	15
222	Actg2	15
223	Apoe	18
224	Prkar2b	18
225	Grb2	7
226	Rps3	17
227	Rpl23	17
228	Rpl10	17
229	Rps2	17
230	Rpl3	17
231	Rps5	17
232	Rpl5	17
233	Rpl27a	17
234	Eif1a	17
235	Bccip	17
236	Rpl17	17
237	Klf16	14
238	Vasp	18
239	Msi1	2
240	Tnpo2	2
241	Msi2	2
242	Nup98	2
243	Xpo1	2
244	Sptlc2	2
245	Gcn1l1	2
246	Rps9	2
247	Dars	2
248	Il1rap	22
249	Il1r1	22
250	Il1a	22
251	Stat3	1
252	Il18r1	22
253	Il1rn	22
254	Prdx2	19
255	Msh6	19
256	Ogg1	19
257	Csk	19
258	Prdx4	19
259	Ung	19
260	Gapdh	19
261	Top2b	6
262	Sae1	6
263	Top1	6
264	Uba2	6
265	Rangap1	6
266	2018-09-07	6
267	Hsp90ab1	1
268	2018-09-02	6
269	Runx2	21
270	Yes1	21
271	Tead1	21
272	Eif2b5	4
273	Hdlbp	4
274	Mthfd1	4
275	Prpf6	4
276	Psmd12	4
277	Hif1a	8
278	Sim1	8
279	Sim2	8
280	Epas1	8
281	Pml	8
282	Npas1	8
283	Ptpn11	1
284	Smad9	8
285	Arpc2	15
286	Arpc3	15
287	Arpc5l	15
288	Actr3	15
289	Actr2	15
290	Actr3b	15
291	Arpc4	15
292	Myo1e	15
293	Cct8	2
294	Gab1	1
295	Shc1	1
296	Grap2	1
297	Pik3r1	1
298	Egfr	1
299	Met	1
300	Map3k3	1
301	Sos1	1
302	Ret	9
303	Crkl	1
304	Ppp1r13b	1
305	Stat6	3
306	Nfkbia	3
307	Cebpb	3
308	Il4ra	3
309	Nfkb1	3
310	Irf4	3
311	Nmi	3
312	App	18
313	Apbb1	18
314	Mapk8ip1	18
315	Numb	18
316	Psen1	3
317	Mme	18
318	Apba1	18
319	Col4a1	18
320	Hmox2	18
321	Tgfb1	18
322	Shc3	18
323	Ache	18
324	Hspg2	18
325	Bgn	18
326	Casp8	18
327	Tgfb2	18
328	Col4a2	18
329	Apba2	18
330	Blmh	18
331	Col1a2	18
332	Mapk8ip2	18
333	Mmp14	18
334	Itgb8	18
335	Itgav	18
336	Atp5b	10
337	Atp5a1	10
338	Atp5o	10
339	Atp5c1	10
340	Atp5d	10
341	Sdha	10
342	Sdhb	10
343	Cyc1	10
344	Atp5f1	10
345	Cox5a	10
346	Srf	21
347	Fhl2	21
348	Wt1	21
349	Itga7	21
350	Lamc2	7
351	Lamb3	7
352	Lama3	7
353	Nid1	7
354	Col7a1	7
355	Itgb4	7
356	Caml	1
357	Tjp2	13
358	Ctnna1	13
359	Vcl	7
360	Jup	13
361	Tjp1	13
362	Ywhag	5
363	Soga3	5
364	Prkcb	5
365	Mycbp2	5
366	Foxo1	5
367	Kif1c	5
368	Epb41l3	5
369	Bmi1	11
370	Cbx2	11
371	Plk4	11
372	Dicer1	11
373	Bub1b	11
374	Mapk7	5
375	Mef2c	5
376	Mef2a	8
377	Mef2d	5
378	Prkca	5
379	Sgk1	5
380	Cdk5	5
381	Map2k5	5
382	Dusp1	5
383	Gja1	5
384	Raf1	5
385	Myc	5
386	Ppp3r1	5
387	Prkcq	5
388	Map2k1	5
389	Pak3	5
390	Nf1	5
391	Has2	5
392	Prkcd	5
393	Prkce	5
394	Prkcg	5
395	Mef2b	5
396	Cdk1	5
397	Prkch	5
398	Drg2	2
399	Rwdd1	2
400	Ruvbl2	2
401	Ctsd	7
402	Ctsa	7
403	Psap	7
404	Fn1	7
405	Cstb	7
406	Pcsk9	7
407	Tiam1	5
408	Pard3	5
409	Lig1	6
410	Pcna	6
411	Supt16	6
412	Mre11a	6
413	Grb14	1
414	Fgfr1	1
415	Pdgfra	1
416	Pdgfrb	1
417	Ocln	13
418	Itch	13
419	Chuk	13
420	Gjb1	13
421	Smad4	13
422	Stat1	1
423	Smad1	13
424	Cd59a	7
425	Thra	8
426	Ccnd1	8
427	Med1	8
428	Rxrb	8
429	Rad23a	20
430	Psmd4	20
431	Psmc5	20
432	Psmc2	2
433	Psmb7	20
434	Psmc3	20
435	Ube4b	20
436	Psmb2	20
437	Xpa	20
438	Ubqln1	20
439	Ubqln4	20
440	Ube2b	20
441	Ubqln3	20
442	Rad23b	20
443	Psmc6	20
444	Psmc4	20
445	Ubqln2	20
446	Ube2a	20
447	Ngly1	20
448	Psmd13	20
449	Ubqln5	20
450	Krt17	21
451	Krt6b	21
452	Krt6a	21
453	Ripk4	21
454	Ppp5c	1
455	Nr3c1	1
456	Gna12	1
457	Hsp90aa1	1
458	Ppp2r5d	1
459	Eif1	4
460	Eif3c	4
461	Eif5	4
462	Dsg1a	13
463	Pkd1	13
464	Rcan1	13
465	Cdh1	13
466	Pkp2	13
467	Dsg3	13
468	Apc	13
469	Dsc1	13
470	Cdh2	13
471	Ctnnbip1	13
472	Nfkbie	13
473	Dsg2	13
474	Uqcrfs1	10
475	Ngdn	12
476	Aatf	12
477	Abt1	12
478	Dmap1	2
479	Actr8	2
480	Tbp	4
481	Btaf1	2
482	Cnot6	2
483	Ep400	2
484	Hip1r	15
485	Pls3	15
486	Cct2	23
487	Tcp1	23
488	Cct5	23
489	Cct3	23
490	Cct4	23
491	Cct6a	2
492	Hspd1	23
493	Fzr1	23
494	Pfdn2	23
495	Ppp6c	23
496	Taf5	23
497	Arhgap15	23
498	Pikfyve	23
499	Erbin	1
500	Erbb3	1
501	Src	1
502	Nrg1	1
503	Pik3r2	1
504	Irs1	1
505	Dlg4	1
506	Ptk2	1
507	Abl1	1
508	Abl2	1
509	Jak1	1
510	Muc1	1
511	Tob1	1
512	Il6st	1
513	Cav1	1
514	Egf	1
515	Cnot2	2
516	Cnot7	2
517	Cnot4	2
518	Cnot9	2
519	Cnot8	2
520	Cnot1	2
521	Casp1	3
522	Casp2	3
523	Nlrc4	3
524	Ar	3
525	Ripk2	3
526	Nfe2l2	3
527	Pycard	3
528	Il1b	3
529	Il18	3
530	Gtf2b	4
531	Sub1	4
532	Gtf2f2	4
533	Eif3i	4
534	Eif3g	4
535	Rnf20	4
536	Polr2i	4
537	Gtf2a1	4
538	Psmd10	4
539	Pin1	4
540	Tyms	4
541	Polr2b	4
542	Gtf2h3	4
543	Polr2a	4
544	Nap1l1	4
545	Ssu72	4
546	Gbe1	4
547	Kcna4	1
548	Sgk3	5
549	Gsk3b	5
550	Sgk2	5
551	Pdpk1	5
552	Rngtt	6
553	Rfc3	6
554	Ssrp1	6
555	Sumo3	6
556	Sumo2	6
557	4933411G06Rik	6
558	Sorbs1	7
559	Pxn	7
560	Park2	7
561	B2m	7
562	Birc6	7
563	Fxr1	7
564	Anxa2	7
565	Myh9	7
566	Ank3	7
567	Prdx6	7
568	Lrp1	7
569	Dct	7
570	Synj1	7
571	Abi2	7
572	Cstf2	4
573	Polr2e	4
574	Polr2c	4
575	Polr2j	4
576	Polr2d	4
577	Supt5	4
578	Plat	7
579	Apoh	7
580	Jun	8
581	Fer	1
582	Ptpn2	1
583	Ndufa13	1
584	Bhlhe40	1
585	Rac1	1
586	Ghr	1
587	Ep300	1
588	Jak2	1
589	Eif2ak2	1
590	Map3k1	1
591	Stat5b	1
592	Jund	1
593	Fes	1
594	Ifnar1	1
595	Junb	1
596	Cdkn1a	1
597	Hnf1a	1
598	Il2ra	1
599	Csf3r	1
600	Gdnf	9
601	Gfra1	9
602	Barx2	9
603	Phox2b	9
604	Bdnf	9
605	Csnk2a2	9
606	Mapk8	9
607	Aspm	8
608	Itga6	7
609	Atp5g1	10
610	Prkaa2	5
611	Prkab2	5
612	Prkag2	5
613	Prkab1	5
614	Gli3	5
615	Prkag1	5
616	Prkag3	5
617	Camkk1	5
618	Gli1	5
619	Camkk2	5
620	Nr5a1	8
621	Sox9	8
622	Nr0b1	8
623	Star	8
624	Tbx19	8
625	Nr0b2	8
626	Hsd3b1	8
627	Dbh	8
628	Ptpn6	1
629	Dok2	1
630	Tgfa	1
631	Dcn	1
632	Hbegf	1
633	Grb10	1
634	Areg	1
635	Syp	1
636	Numbl	1
637	Pitpna	1
638	Ereg	1
639	Shc2	1
640	Ripk1	1
641	Krt8	1
642	Socs3	1
643	Stat5a	1
644	Inppl1	1
645	Htt	1
646	Krt18	1
647	Cav3	1
648	Cd44	1
649	Plcg2	1
650	Gnai2	1
651	Cbl	1
652	Zap70	1
653	Sos2	1
654	Nck1	1
655	Prss12	1
656	Itga5	1
657	Rin1	1
658	Crk	1
659	Zpr1	1
660	Skp2	11
661	Ccne1	11
662	Cul1	11
663	Cdt1	11
664	Cdkn1b	11
665	Cdkn1c	11
666	Cks1b	11
667	Ccna2	11
668	Cdk2	11
669	Npm1	11
670	Orc1	11
671	Rag2	11
672	Id3	11
673	Runx1t1	11
674	Id2	11

[truncated: 1 more sheets: Table S11]
